# Supplementary material for: HCS—hierarchical algorithm for simulation of omics datasets
Source: Bioinformatics. 2024 Sep 4;40(Suppl 2):ii98–ii104. doi: 10.1093/bioinformatics/btae392 (PMC11373347; doi:10.1093/bioinformatics/btae392)
Supplement: btae392_Supplementary_Data [file btae392_supplementary_data.zip]

Archive with 9 entries (9 files):
- bioinformatics.bst
- ECCB_HCRS_supplement25.05.24.pdf
- Figure1.key
- oup-authoring-template-doc.pdf
- oup-authoring-template.cls
- oup-authoring-template.pdf
- oup_bioinformatics2024.bst
- reference.bib
- reference1.bib
