# Supplementary material for: HCS—hierarchical algorithm for simulation of omics datasets
Source: Bioinformatics. 2024 Sep 4;40(Suppl 2):ii98–ii104. doi: 10.1093/bioinformatics/btae392 (PMC11373347; doi:10.1093/bioinformatics/btae392)
Supplement: btae392_Supplementary_Data [file btae392_supplementary_data.zip › oup_bioinformatics2024.bst]

%%
%% This is file `oup_bioinformatics2024.bst',
%% generated with the docstrip utility.
%%
%% The original source files were:
%%
%% merlin.mbs  (with options: `ay,cn,nm-rvx,jnrlst,nmlm,x3,m1,blkyear,dt-jnl,yr-blk,yrp-semi,yrpp-xsp,note-yr,jxper,vol-bf,num-xser,jnm-x,bkpg-x,add-pub,pub-date,pub-xpar,pre-pub,edpar,au-col,in-col,ppx,ed,xedn,jabr,varand,and-xcom,xand,etal-xc,nfss,')
%% ----------------------------------------
%% ***  ***
%% 
%% Copyright 1994-2011 Patrick W Daly
 % ===============================================================
 % IMPORTANT NOTICE:
 % This bibliographic style (bst) file has been generated from one or
 % more master bibliographic style (mbs) files, listed above.
 %
 % This generated file can be redistributed and/or modified under the terms
 % of the LaTeX Project Public License Distributed from CTAN
 % archives in directory macros/latex/base/lppl.txt; either
 % version 1 of the License, or any later version.
 % ===============================================================
 % Name and version information of the main mbs file:
 % \ProvidesFile{merlin.mbs}[2011/11/18 4.33 (PWD, AO, DPC)]
 %   For use with BibTeX version 0.99a or later
 %-------------------------------------------------------------------
 % This bibliography style file is intended for texts in ENGLISH
 % This is an author-year citation style bibliography. As such, it is
 % non-standard LaTeX, and requires a special package file to function properly.
 % Such a package is    natbib.sty   by Patrick W. Daly
 % or:                  authordate1-4.sty
 % The form of the bibitem entries is
 %   \bibitem[\protect\citename{Jones et al.}1990]{key}...
 %---------------------------------------------------------------------

ENTRY
  { address
    author
    booktitle
    chapter
    edition
    editor
    eid
    howpublished
    institution
    journal
    key
    month
    note
    number
    organization
    pages
    publisher
    school
    series
    title
    type
    volume
    year
  }
  {}
  { label extra.label sort.label short.list }
INTEGERS { output.state before.all mid.sentence after.sentence after.block }
FUNCTION {init.state.consts}
{ #0 'before.all :=
  #1 'mid.sentence :=
  #2 'after.sentence :=
  #3 'after.block :=
}
STRINGS { s t}
FUNCTION {output.nonnull}
{ 's :=
  output.state mid.sentence =
    { ", " * write$ }
    { output.state after.block =
        { add.period$ write$
          newline$
          "\newblock " write$
        }
        { output.state before.all =
            'write$
            { add.period$ " " * write$ }
          if$
        }
      if$
      mid.sentence 'output.state :=
    }
  if$
  s
}
FUNCTION {output}
{ duplicate$ empty$
    'pop$
    'output.nonnull
  if$
}
FUNCTION {output.check}
{ 't :=
  duplicate$ empty$
    { pop$ "empty " t * " in " * cite$ * warning$ }
    'output.nonnull
  if$
}
FUNCTION {fin.entry}
{ add.period$
  write$
  newline$
}

FUNCTION {new.block}
{ output.state before.all =
    'skip$
    { after.block 'output.state := }
  if$
}
FUNCTION {new.sentence}
{ output.state after.block =
    'skip$
    { output.state before.all =
        'skip$
        { after.sentence 'output.state := }
      if$
    }
  if$
}
FUNCTION {add.blank}
{  " " * before.all 'output.state :=
}

FUNCTION {add.colon}
{ duplicate$ empty$
    'skip$
    { ":" * add.blank }
  if$
}

FUNCTION {no.blank.or.punct}
{  "\hspace{0pt}" * before.all 'output.state :=
}

FUNCTION {date.block}
{
  ";" *
  no.blank.or.punct
}

FUNCTION {not}
{   { #0 }
    { #1 }
  if$
}
FUNCTION {and}
{   'skip$
    { pop$ #0 }
  if$
}
FUNCTION {or}
{   { pop$ #1 }
    'skip$
  if$
}
STRINGS {z}

FUNCTION {remove.dots}
{ 'z :=
   ""
   { z empty$ not }
   { z #1 #2 substring$
     duplicate$ "\." =
       { z #3 global.max$ substring$ 'z :=  * }
       { pop$
         z #1 #1 substring$
         z #2 global.max$ substring$ 'z :=
         duplicate$ "." = 'pop$
           { * }
         if$
       }
     if$
   }
   while$
}
FUNCTION {new.block.checkb}
{ empty$
  swap$ empty$
  and
    'skip$
    'new.block
  if$
}
FUNCTION {field.or.null}
{ duplicate$ empty$
    { pop$ "" }
    'skip$
  if$
}
FUNCTION {emphasize}
{ duplicate$ empty$
    { pop$ "" }
    { "\emph{" swap$ * "}" * }
  if$
}
FUNCTION {bolden}
{ duplicate$ empty$
    { pop$ "" }
    { "\textbf{" swap$ * "}" * }
  if$
}
FUNCTION {tie.or.space.prefix}
{ duplicate$ text.length$ #3 <
    { "~" }
    { " " }
  if$
  swap$
}

FUNCTION {capitalize}
{ "u" change.case$ "t" change.case$ }

FUNCTION {space.word}
{ " " swap$ * " " * }
%PS modification: used in format.lab.names
FUNCTION {space.word2}
{ " " * }
 % Here are the language-specific definitions for explicit words.
 % Each function has a name bbl.xxx where xxx is the English word.
 % The language selected here is ENGLISH
 
 % PS modification (set author separator in text citation to comma):
%FUNCTION {bbl.and}
%{ "\protect\BIBand{}"}

FUNCTION {bbl.and}
{ "\protect\BIBand{,}"}


FUNCTION {bbl.etal}
{ "et~al." }

FUNCTION {bbl.editors}
{ "eds." }

FUNCTION {bbl.editor}
{ "ed." }

FUNCTION {bbl.edby}
{ "edited by" }

FUNCTION {bbl.edition}
{ "edition" }

FUNCTION {bbl.volume}
{ "volume" }

FUNCTION {bbl.of}
{ "of" }

FUNCTION {bbl.number}
{ "number" }

FUNCTION {bbl.nr}
{ "no." }

FUNCTION {bbl.in}
{ "in" }

FUNCTION {bbl.pages}
{ "" }

FUNCTION {bbl.page}
{ "" }

FUNCTION {bbl.chapter}
{ "chapter" }

FUNCTION {bbl.techrep}
{ "Technical Report" }

FUNCTION {bbl.mthesis}
{ "Master's thesis" }

FUNCTION {bbl.phdthesis}
{ "Ph.D. thesis" }

MACRO {jan} {"January"}

MACRO {feb} {"February"}

MACRO {mar} {"March"}

MACRO {apr} {"April"}

MACRO {may} {"May"}

MACRO {jun} {"June"}

MACRO {jul} {"July"}

MACRO {aug} {"August"}

MACRO {sep} {"September"}

MACRO {oct} {"October"}

MACRO {nov} {"November"}

MACRO {dec} {"December"}

MACRO {acmcs} {"ACM Comput. Surv."}

MACRO {acta} {"Acta Inf."}

MACRO {cacm} {"Commun. ACM"}

MACRO {ibmjrd} {"IBM J. Res. Dev."}

MACRO {ibmsj} {"IBM Syst.~J."}

MACRO {ieeese} {"IEEE Trans. Software Eng."}

MACRO {ieeetc} {"IEEE Trans. Comput."}

MACRO {ieeetcad}
 {"IEEE Trans. Comput. Aid. Des."}

MACRO {ipl} {"Inf. Process. Lett."}

MACRO {jacm} {"J.~ACM"}

MACRO {jcss} {"J.~Comput. Syst. Sci."}

MACRO {scp} {"Sci. Comput. Program."}

MACRO {sicomp} {"SIAM J. Comput."}

MACRO {tocs} {"ACM Trans. Comput. Syst."}

MACRO {tods} {"ACM Trans. Database Syst."}

MACRO {tog} {"ACM Trans. Graphic."}

MACRO {toms} {"ACM Trans. Math. Software"}

MACRO {toois} {"ACM Trans. Office Inf. Syst."}

MACRO {toplas} {"ACM Trans. Progr. Lang. Syst."}

MACRO {tcs} {"Theor. Comput. Sci."}

FUNCTION {bibinfo.check}
{ swap$
  duplicate$ missing$
    {
      pop$ pop$
      ""
    }
    { duplicate$ empty$
        {
          swap$ pop$
        }
        { swap$
          pop$
        }
      if$
    }
  if$
}
FUNCTION {bibinfo.warn}
{ swap$
  duplicate$ missing$
    {
      swap$ "missing " swap$ * " in " * cite$ * warning$ pop$
      ""
    }
    { duplicate$ empty$
        {
          swap$ "empty " swap$ * " in " * cite$ * warning$
        }
        { swap$
          pop$
        }
      if$
    }
  if$
}
INTEGERS { nameptr namesleft numnames }


STRINGS  { bibinfo}

FUNCTION {format.names}
{ 'bibinfo :=
  duplicate$ empty$ 'skip$ {
  's :=
  "" 't :=
  #1 'nameptr :=
  s num.names$ 'numnames :=
  numnames 'namesleft :=
    { namesleft #0 > }
    { s nameptr
      "{vv~}{ll}{ f{}}{ jj}"
      format.name$
      remove.dots
      bibinfo bibinfo.check
      't :=
      nameptr #1 >
        {
          nameptr #1
          #1 + =
          numnames #3
          > and
            { "others" 't :=
              #1 'namesleft := }
            'skip$
          if$
          namesleft #1 >
            { ", " * t * }
            {
              s nameptr "{ll}" format.name$ duplicate$ "others" =
                { 't := }
                { pop$ }
              if$
              "," *
              t "others" =
                {
                  " " * bbl.etal *
                }
                { " " * t * }
              if$
            }
          if$
        }
        't
      if$
      nameptr #1 + 'nameptr :=
      namesleft #1 - 'namesleft :=
    }
  while$
  } if$
}
FUNCTION {format.names.ed}
{
  'bibinfo :=
  duplicate$ empty$ 'skip$ {
  's :=
  "" 't :=
  #1 'nameptr :=
  s num.names$ 'numnames :=
  numnames 'namesleft :=
    { namesleft #0 > }
    { s nameptr
      "{f{}~}{vv~}{ll}{ jj}"
      format.name$
      remove.dots
      bibinfo bibinfo.check
      't :=
      nameptr #1 >
        {
          namesleft #1 >
            { ", " * t * }
            {
              s nameptr "{ll}" format.name$ duplicate$ "others" =
                { 't := }
                { pop$ }
              if$
              "," *
              t "others" =
                {

                  " " * bbl.etal *
                }
                { " " * t * }
              if$
            }
          if$
        }
        't
      if$
      nameptr #1 + 'nameptr :=
      namesleft #1 - 'namesleft :=
    }
  while$
  } if$
}
FUNCTION {format.key}
{ empty$
    { key field.or.null }
    { "" }
  if$
}

FUNCTION {format.authors}
{ author "author" format.names
}
FUNCTION {get.bbl.editor}
{ editor num.names$ #1 > 'bbl.editors 'bbl.editor if$ }

FUNCTION {format.editors}
{ editor "editor" format.names duplicate$ empty$ 'skip$
    {
      " " *
      get.bbl.editor
   "(" swap$ * ")" *
      *
    }
  if$
}
FUNCTION {format.note}
{
 note empty$
    { "" }
    { note #1 #1 substring$
      duplicate$ "{" =
        'skip$
        { output.state mid.sentence =
          { "l" }
          { "u" }
        if$
        change.case$
        }
      if$
      note #2 global.max$ substring$ * "note" bibinfo.check
    }
  if$
}

FUNCTION {format.title}
{ title
  duplicate$ empty$ 'skip$
    { "t" change.case$ }
  if$
  "title" bibinfo.check
}
FUNCTION {output.bibitem}
{ newline$
  "\bibitem[" write$
  "\protect\citename{" write$
  label write$
  ", }" year duplicate$ empty$
    { pop$ "" }
    'skip$
  if$
  * extra.label * "]{" * write$
  cite$ write$
  "}" write$
  newline$
  ""
  before.all 'output.state :=
}

FUNCTION {n.dashify}
{
  't :=
  ""
    { t empty$ not }
    { t #1 #1 substring$ "-" =
        { t #1 #2 substring$ "--" = not
            { "--" *
              t #2 global.max$ substring$ 't :=
            }
            {   { t #1 #1 substring$ "-" = }
                { "-" *
                  t #2 global.max$ substring$ 't :=
                }
              while$
            }
          if$
        }
        { t #1 #1 substring$ *
          t #2 global.max$ substring$ 't :=
        }
      if$
    }
  while$
}

FUNCTION {word.in}
{ bbl.in capitalize
  ":" *
  " " * }

FUNCTION {format.date}
{ year "year" bibinfo.check duplicate$ empty$
    {
    }
    'skip$
  if$
  extra.label *
  before.all 'output.state :=
  " " swap$ *
}
FUNCTION {format.btitle}
{ title "title" bibinfo.check
  duplicate$ empty$ 'skip$
    {
      emphasize
    }
  if$
}
FUNCTION {either.or.check}
{ empty$
    'pop$
    { "can't use both " swap$ * " fields in " * cite$ * warning$ }
  if$
}
FUNCTION {format.bvolume}
{ volume empty$
    { "" }
    { bbl.volume volume tie.or.space.prefix
      "volume" bibinfo.check * *
      series "series" bibinfo.check
      duplicate$ empty$ 'pop$
        { swap$ bbl.of space.word * swap$
          emphasize * }
      if$
      "volume and number" number either.or.check
    }
  if$
}
FUNCTION {format.number.series}
{ volume empty$
    { number empty$
        { series field.or.null }
        { series empty$
            { number "number" bibinfo.check }
            { output.state mid.sentence =
                { bbl.number }
                { bbl.number capitalize }
              if$
              number tie.or.space.prefix "number" bibinfo.check * *
              bbl.in space.word *
              series "series" bibinfo.check *
            }
          if$
        }
      if$
    }
    { "" }
  if$
}

FUNCTION {format.edition}
{ edition duplicate$ empty$ 'skip$
    {
      output.state mid.sentence =
        { "l" }
        { "t" }
      if$ change.case$
      "edition" bibinfo.check
      " " * bbl.edition *
    }
  if$
}
INTEGERS { multiresult }
FUNCTION {multi.page.check}
{ 't :=
  #0 'multiresult :=
    { multiresult not
      t empty$ not
      and
    }
    { t #1 #1 substring$
      duplicate$ "-" =
      swap$ duplicate$ "," =
      swap$ "+" =
      or or
        { #1 'multiresult := }
        { t #2 global.max$ substring$ 't := }
      if$
    }
  while$
  multiresult
}
FUNCTION {format.pages}
{ pages duplicate$ empty$ 'skip$
    { duplicate$ multi.page.check
        {
          n.dashify
        }
        {
        }
      if$
      "pages" bibinfo.check
    }
  if$
}
FUNCTION {format.journal.pages}
{ pages duplicate$ empty$ 'pop$
    { swap$ duplicate$ empty$
        { pop$ pop$ format.pages }
        {
          ":" *
          swap$
          n.dashify
          "pages" bibinfo.check
          *
        }
      if$
    }
  if$
}
FUNCTION {format.journal.eid}
{ eid "eid" bibinfo.check
  duplicate$ empty$ 'pop$
    { swap$ duplicate$ empty$ 'skip$
      {
          ":" *
      }
      if$
      swap$ *
    }
  if$
}
FUNCTION {format.vol.num.pages}
{ volume field.or.null
  duplicate$ empty$ 'skip$
    {
      "volume" bibinfo.check
    }
  if$
  bolden
  number "number" bibinfo.check duplicate$ empty$ 'skip$
    {
      swap$ duplicate$ empty$
        { "there's a number but no volume in " cite$ * warning$ }
        'skip$
      if$
      swap$
      "(" swap$ * ")" *
    }
  if$ *
  eid empty$
    { format.journal.pages }
    { format.journal.eid }
  if$
}

FUNCTION {format.chapter.pages}
{ chapter empty$
    'format.pages
    { type empty$
        { bbl.chapter }
        { type "l" change.case$
          "type" bibinfo.check
        }
      if$
      chapter tie.or.space.prefix
      "chapter" bibinfo.check
      * *
      pages empty$
        'skip$
        { ", " * format.pages * }
      if$
    }
  if$
}

FUNCTION {format.booktitle}
{
  booktitle "booktitle" bibinfo.check
  emphasize
}
FUNCTION {format.in.ed.booktitle}
{ format.booktitle duplicate$ empty$ 'skip$
    {
      editor "editor" format.names.ed duplicate$ empty$ 'pop$
        {
          " " *
          get.bbl.editor
          "(" swap$ * "), " *
          * swap$
          * }
      if$
      word.in swap$ *
    }
  if$
}
FUNCTION {format.thesis.type}
{ type duplicate$ empty$
    'pop$
    { swap$ pop$
      "t" change.case$ "type" bibinfo.check
    }
  if$
}
FUNCTION {format.tr.number}
{ number "number" bibinfo.check
  type duplicate$ empty$
    { pop$ bbl.techrep }
    'skip$
  if$
  "type" bibinfo.check
  swap$ duplicate$ empty$
    { pop$ "t" change.case$ }
    { tie.or.space.prefix * * }
  if$
}
FUNCTION {format.article.crossref}
{
  word.in
  " \cite{" * crossref * "}" *
}
FUNCTION {format.book.crossref}
{ volume duplicate$ empty$
    { "empty volume in " cite$ * "'s crossref of " * crossref * warning$
      pop$ word.in
    }
    { bbl.volume
      capitalize
      swap$ tie.or.space.prefix "volume" bibinfo.check * * bbl.of space.word *
    }
  if$
  " \cite{" * crossref * "}" *
}
FUNCTION {format.incoll.inproc.crossref}
{
  word.in
  " \cite{" * crossref * "}" *
}
FUNCTION {format.org.or.pub}
{ 't :=
  ""
      address "address" bibinfo.check *
      t empty$
        'skip$
        { address empty$
            'skip$
            { ": " * }
          if$
          t *
        }
      if$
      year duplicate$ empty$
        { "empty year in " cite$ * warning$
           pop$ "" }
        { "year" bibinfo.check extra.label * }
      if$
      t empty$ address empty$ and
        { * }
        { ", " swap$ * * }
      if$
}
FUNCTION {format.publisher.address}
{ publisher "publisher" bibinfo.warn format.org.or.pub
}

FUNCTION {format.organization.address}
{ organization "organization" bibinfo.check format.org.or.pub
}
% PS modification (add.colon -> add.dot) 
FUNCTION {article}
{ output.bibitem
  format.authors "author" output.check
  author format.key output
  add.dot
  new.block
  format.title "title" output.check
  new.block
  crossref missing$
    {
      journal
      remove.dots
      "journal" bibinfo.check
      emphasize
      "journal" output.check
      add.blank
      format.date "year" output.check
      date.block
      format.vol.num.pages output
    }
    { format.article.crossref output.nonnull
      format.pages output
    }
  if$
  new.block
  format.note output
  fin.entry
}
%PS modification (add.colon -> add.dot)
FUNCTION {book}
{ output.bibitem
  author empty$
    { format.editors "author and editor" output.check
      editor format.key output
      add.dot
    }
    { format.authors output.nonnull
      add.dot
      crossref missing$
        { "author and editor" editor either.or.check }
        'skip$
      if$
    }
  if$
  new.block
  format.btitle "title" output.check
  crossref missing$
    { format.bvolume output
      new.block
      format.number.series output
      new.sentence
      format.publisher.address output
    }
    {
      new.block
      format.book.crossref output.nonnull
      format.date "year" output.check
    }
  if$
  format.edition output
  new.block
  format.note output
  fin.entry
}
FUNCTION {booklet}
{ output.bibitem
  format.authors output
  author format.key output
  add.colon
  new.block
  format.title "title" output.check
  new.block
  howpublished "howpublished" bibinfo.check output
  address "address" bibinfo.check output
  format.date "year" output.check
  new.block
  format.note output
  fin.entry
}

FUNCTION {inbook}
{ output.bibitem
  author empty$
    { format.editors "author and editor" output.check
      editor format.key output
      add.colon
    }
    { format.authors output.nonnull
      add.colon
      crossref missing$
        { "author and editor" editor either.or.check }
        'skip$
      if$
    }
  if$
  new.block
  format.btitle "title" output.check
  crossref missing$
    {
      format.publisher.address output
      format.bvolume output
      format.chapter.pages "chapter and pages" output.check
      new.block
      format.number.series output
      new.sentence
    }
    {
      format.chapter.pages "chapter and pages" output.check
      new.block
      format.book.crossref output.nonnull
    }
  if$
  format.edition output
  new.block
  format.note output
  fin.entry
}

FUNCTION {incollection}
{ output.bibitem
  format.authors "author" output.check
  author format.key output
  add.colon
  new.block
  format.title "title" output.check
  new.block
  crossref missing$
    { format.in.ed.booktitle "booktitle" output.check
      format.publisher.address output
      format.bvolume output
      format.number.series output
      format.chapter.pages output
      new.sentence
      format.edition output
    }
    { format.incoll.inproc.crossref output.nonnull
      format.chapter.pages output
    }
  if$
  new.block
  format.note output
  fin.entry
}
FUNCTION {inproceedings}
{ output.bibitem
  format.authors "author" output.check
  author format.key output
  add.colon
  new.block
  format.title "title" output.check
  new.block
  crossref missing$
    { format.in.ed.booktitle "booktitle" output.check
      new.sentence
      publisher empty$
        { format.organization.address output }
        { organization "organization" bibinfo.check output
          format.publisher.address output
        }
      if$
      format.bvolume output
      format.number.series output
    }
    { format.incoll.inproc.crossref output.nonnull
    }
  if$
  add.blank
  format.pages "pages" output.check
  new.block
  format.note output
  fin.entry
}
FUNCTION {conference} { inproceedings }
FUNCTION {manual}
{ output.bibitem
  format.authors output
  author format.key output
  add.colon
  new.block
  format.btitle "title" output.check
  organization address new.block.checkb
  organization "organization" bibinfo.check output
  address "address" bibinfo.check output
  format.edition output
  format.date "year" output.check
  new.block
  format.note output
  fin.entry
}

FUNCTION {mastersthesis}
{ output.bibitem
  format.authors "author" output.check
  author format.key output
  add.colon
  new.block
  format.btitle
  "title" output.check
  new.block
  bbl.mthesis format.thesis.type output.nonnull
  school "school" bibinfo.warn output
  address "address" bibinfo.check output
  format.date "year" output.check
  new.block
  format.note output
  fin.entry
}

FUNCTION {misc}
{ output.bibitem
  format.authors output
  author format.key output
  add.colon
  new.block
  format.title output
  new.block
  howpublished "howpublished" bibinfo.check output
  format.date "year" output.check
  new.block
  format.note output
  fin.entry
}
FUNCTION {phdthesis}
{ output.bibitem
  format.authors "author" output.check
  author format.key output
  add.colon
  new.block
  format.btitle
  "title" output.check
  new.block
  bbl.phdthesis format.thesis.type output.nonnull
  school "school" bibinfo.warn output
  address "address" bibinfo.check output
  format.date "year" output.check
  new.block
  format.note output
  fin.entry
}

FUNCTION {proceedings}
{ output.bibitem
  format.editors output
  editor format.key output
  add.colon
  new.block
  format.btitle "title" output.check
  format.bvolume output
  format.number.series output
  new.sentence
  publisher empty$
    { format.organization.address output }
    { organization "organization" bibinfo.check output
      format.publisher.address output
    }
  if$
  new.block
  format.note output
  fin.entry
}

FUNCTION {techreport}
{ output.bibitem
  format.authors "author" output.check
  author format.key output
  add.colon
  new.block
  format.title
  "title" output.check
  new.block
  format.tr.number output.nonnull
  institution "institution" bibinfo.warn output
  address "address" bibinfo.check output
  format.date "year" output.check
  new.block
  format.note output
  fin.entry
}

FUNCTION {unpublished}
{ output.bibitem
  format.authors "author" output.check
  author format.key output
  add.colon
  new.block
  format.title "title" output.check
  format.date "year" output.check
  new.block
  format.note "note" output.check
  fin.entry
}

FUNCTION {default.type} { misc }
READ
FUNCTION {sortify}
{ purify$
  "l" change.case$
}
INTEGERS { len }
FUNCTION {chop.word}
{ 's :=
  'len :=
  s #1 len substring$ =
    { s len #1 + global.max$ substring$ }
    's
  if$
}
%PS modification (space.word -> space.word2)
%otherwise, author separator in citation is like name1 , name2 2003 instead of name1, name2 2003 
FUNCTION {format.lab.names}
{ 's :=
  "" 't :=
  s #1 "{vv~}{ll}" format.name$
  s num.names$ duplicate$
  #2 >
    { pop$
      " " * bbl.etal *
    }
    { #2 <
        'skip$
        { s #2 "{ff }{vv }{ll}{ jj}" format.name$ "others" =
            {
              " " * bbl.etal *
            }
            { bbl.and space.word2  * s #2 "{vv~}{ll}" format.name$
              * }
          if$
        }
      if$
    }
  if$
}

FUNCTION {author.key.label}
{ author empty$
    { key empty$
        { cite$ #1 #3 substring$ }
        'key
      if$
    }
    { author format.lab.names }
  if$
}

FUNCTION {author.editor.key.label}
{ author empty$
    { editor empty$
        { key empty$
            { cite$ #1 #3 substring$ }
            'key
          if$
        }
        { editor format.lab.names }
      if$
    }
    { author format.lab.names }
  if$
}

FUNCTION {editor.key.label}
{ editor empty$
    { key empty$
        { cite$ #1 #3 substring$ }
        'key
      if$
    }
    { editor format.lab.names }
  if$
}

FUNCTION {calc.short.authors}
{ type$ "book" =
  type$ "inbook" =
  or
    'author.editor.key.label
    { type$ "proceedings" =
        'editor.key.label
        'author.key.label
      if$
    }
  if$
  'short.list :=
}

FUNCTION {calc.label}
{ calc.short.authors
  short.list
  ", "
  *
  year duplicate$ empty$
     { pop$ "" }
     'skip$
  if$
  *
  'label :=
}

FUNCTION {calc.short.label}
{ calc.short.authors short.list
  'label :=
}
FUNCTION {sort.format.names}
{ 's :=
  #1 'nameptr :=
  ""
  s num.names$ 'numnames :=
  numnames 'namesleft :=
    { namesleft #0 > }
    { s nameptr
      "{vv{ } }{ll{ }}{  f{ }}{  jj{ }}"
      format.name$ 't :=
      nameptr #1 >
        {
          nameptr #1
          #1 + =
          numnames #3
          > and
            { "others" 't :=
              #1 'namesleft := }
            'skip$
          if$
          "   "  *
          namesleft #1 = t "others" = and
            { "zzzzz" 't := }
            'skip$
          if$
          t sortify *
        }
        { t sortify * }
      if$
      nameptr #1 + 'nameptr :=
      namesleft #1 - 'namesleft :=
    }
  while$
}

FUNCTION {sort.format.title}
{ 't :=
  "A " #2
    "An " #3
      "The " #4 t chop.word
    chop.word
  chop.word
  sortify
  #1 global.max$ substring$
}
FUNCTION {author.sort}
{ author empty$
    { key empty$
        { "to sort, need author or key in " cite$ * warning$
          ""
        }
        { key sortify }
      if$
    }
    { author sort.format.names }
  if$
}
FUNCTION {author.editor.sort}
{ author empty$
    { editor empty$
        { key empty$
            { "to sort, need author, editor, or key in " cite$ * warning$
              ""
            }
            { key sortify }
          if$
        }
        { editor sort.format.names }
      if$
    }
    { author sort.format.names }
  if$
}
FUNCTION {editor.sort}
{ editor empty$
    { key empty$
        { "to sort, need editor or key in " cite$ * warning$
          ""
        }
        { key sortify }
      if$
    }
    { editor sort.format.names }
  if$
}
FUNCTION {presort}
{ calc.label
  label sortify
  "    "
  *
  type$ "book" =
  type$ "inbook" =
  or
    'author.editor.sort
    { type$ "proceedings" =
        'editor.sort
        'author.sort
      if$
    }
  if$
  #1 entry.max$ substring$
  'sort.label :=
  sort.label
  *
  "    "
  *
  title field.or.null
  sort.format.title
  *
  #1 entry.max$ substring$
  'sort.key$ :=
}

ITERATE {presort}
SORT
STRINGS { last.label next.extra }
INTEGERS { last.extra.num last.extra.num.extended last.extra.num.blank number.label }
FUNCTION {initialize.extra.label.stuff}
{ #0 int.to.chr$ 'last.label :=
  "" 'next.extra :=
  #0 'last.extra.num :=
  "a" chr.to.int$ #1 - 'last.extra.num.blank :=
  last.extra.num.blank 'last.extra.num.extended :=
  #0 'number.label :=
}
FUNCTION {forward.pass}
{ last.label label =
    { last.extra.num #1 + 'last.extra.num :=
      last.extra.num "z" chr.to.int$ >
       { "a" chr.to.int$ 'last.extra.num :=
         last.extra.num.extended #1 + 'last.extra.num.extended :=
       }
       'skip$
      if$
      last.extra.num.extended last.extra.num.blank >
        { last.extra.num.extended int.to.chr$
          last.extra.num int.to.chr$
          * 'extra.label := }
        { last.extra.num int.to.chr$ 'extra.label := }
      if$
    }
    { "a" chr.to.int$ 'last.extra.num :=
      "" 'extra.label :=
      label 'last.label :=
    }
  if$
  number.label #1 + 'number.label :=
}
FUNCTION {reverse.pass}
{ next.extra "b" =
    { "a" 'extra.label := }
    'skip$
  if$
  extra.label 'next.extra :=
  extra.label
  duplicate$ empty$
    'skip$
    { "{\natexlab{" swap$ * "}}" * }
  if$
  'extra.label :=
}
EXECUTE {initialize.extra.label.stuff}
ITERATE {forward.pass}
REVERSE {reverse.pass}
FUNCTION {bib.sort.order}
{ sort.label
  "    "
  *
  year field.or.null sortify
  *
  "    "
  *
  title field.or.null
  sort.format.title
  *
  #1 entry.max$ substring$
  'sort.key$ :=
  calc.short.label
}
ITERATE {bib.sort.order}
SORT
FUNCTION {begin.bib}
{ preamble$ empty$
    'skip$
    { preamble$ write$ newline$ }
  if$
  "\begin{thebibliography}{" number.label int.to.str$ * "}" *
  write$ newline$
  "\providecommand{\natexlab}[1]{#1}"
  write$ newline$
}
EXECUTE {begin.bib}
EXECUTE {init.state.consts}
ITERATE {call.type$}
FUNCTION {end.bib}
{ newline$
  "\end{thebibliography}" write$ newline$
}
EXECUTE {end.bib}
%% End of customized bst file
%%
%% End of file `oup_bioinformatics2024.bst'.
