# Supplementary material for: HCS—hierarchical algorithm for simulation of omics datasets
Source: Bioinformatics. 2024 Sep 4;40(Suppl 2):ii98–ii104. doi: 10.1093/bioinformatics/btae392 (PMC11373347; doi:10.1093/bioinformatics/btae392)
Supplement: btae392_Supplementary_Data [file btae392_supplementary_data.zip › reference.bib]

@article{stuart2019comprSingle,
title = {Comprehensive Integration of Single-Cell Data},
author = {Stuart, Tim and Butler, Andrew and Hoffman, Paul  and Hafemeister, Christoph  and Papalexi, Efthymia  and Mauck, William M. and Hao, Yuhan and Stoeckius, Marlon  and Smibert, Peter and Satija, Rahul},
journal = {Cell},
volume = {177},
pages = {1888-1902},
year = {2019},
publisher={Elsevier}
}

@article{xu2015identCell,
    title = {Identification of cell types from single-cell transcriptomes using a novel clustering method},
    author = {Xu, Chen and Su, Zhengchang},
    journal = {Bioinformatics},
    volume = {31},
    pages = {1974-1980},
    year = {2015},
    publisher={Oxford University Press}
}

@article{zhang2005generalWGCNA,
title = {A General Framework for Weighted Gene Co-Expression Network Analysis},
author = {Zhang, Bin  and Horvath, Steve},
journal = {Statistical Applications in Genetics and Molecular Biology},
volume = {4},
year = {2005}}

@article{d2005does,
  title={How does gene expression clustering work?},
  author={D'haeseleer, Patrik},
  journal={Nature biotechnology},
  volume={23},
  pages={1499--1501},
  year={2005},
  publisher={Nature Publishing Group US New York}
}

@article{saelens2018moduleReview,
author = {Saelens, Wouter and Cannoodt, Robrecht and Saeys, Yvan},
year = {2018},
title = {A comprehensive evaluation of module detection methods for gene expression data},
volume = {9},
journal = {Nature Communications},
publisher= {Nature Publishing Group}
}

@article{van2012genefriends,
  title={GeneFriends: an online co-expression analysis tool to identify novel gene targets for aging and complex diseases},
  author={van Dam, Sipko and Cordeiro, Rui and Craig, Thomas and van Dam, Jesse and Wood, Shona H and de Magalh{\~a}es, Jo{\~a}o Pedro},
  journal={BMC genomics},
  volume={13},
  pages={1--14},
  year={2012},
  publisher={Springer}
}

@article{zelin2020,
author = {Tian, Zelin and He,Weixiang and Tang, Jianing and Liao, Xing  and Yang, Qian  and Wu, Yumin  and Wu, Gaosong},
title = {Identification of Important Modules and Biomarkers in Breast Cancer Based on WGCNA},
journal = {OncoTargets and Therapy},
volume = {13},
number = {},
pages = {6805-6817},
year = {2020},
publisher = {Dove Medical Press}
}

@article{feng2022wgcnaOvarian,

AUTHOR={Feng, Songwei  and Xu, Yi  and Dai, Zhu  and Yin, Han  and Zhang, Ke  and Shen, Yang },

TITLE={Integrative Analysis From Multicenter Studies Identifies a WGCNA-Derived Cancer-Associated Fibroblast Signature for Ovarian Cancer},

JOURNAL={Frontiers in Immunology},

VOLUME={13},

YEAR={2022}
}

@article{huang2009bioinformatics,
  title={Bioinformatics enrichment tools: paths toward the comprehensive functional analysis of large gene lists},
  author={Huang, Da Wei and Sherman, Brad T and Lempicki, Richard A},
  journal={Nucleic acids research},
  volume={37},
  number={1},
  pages={1--13},
  year={2009},
  publisher={Oxford University Press}
}

@article{song2012comparison,
  title={Comparison of co-expression measures: mutual information, correlation, and model based indices},
  author={Song, Lin and Langfelder, Peter and Horvath, Steve},
  journal={BMC bioinformatics},
  volume={13},
  pages={1--21},
  year={2012},
  publisher={Springer}
}

@article{Fortunato2010,  
	year = {2010},
	publisher = {Elsevier},
	volume = {486},
	number = {3-5},
	pages = {75--174},
	author = {Fortunato, Santo},
	title = {Community detection in graphs},
	journal = {Physics Reports}
}

@article{fortunato2016cd,
title = {Community detection in networks: A user guide},
journal = {Physics Reports},
volume = {659},
pages = {1-44},
year = {2016},
author = {Fortunato, Santo  and Hric, Darko},
publisher={Elsevier}
}

@article{traag2019louvain,
  title={From Louvain to Leiden: guaranteeing well-connected communities},
  author={Traag, Vincent A and Waltman, Ludo and Van Eck, Nees Jan},
  journal={Scientific reports},
  volume={9},
  number={1},
  pages={1--12},
  year={2019},
  publisher={Nature Publishing Group}
}

@article{rosvall2008mapRW,
   title={Maps of random walks on complex networks reveal community structure},
   volume={105},
   ISSN={1091-6490},
   number={4},
   journal={Proceedings of the National Academy of Sciences},
   publisher={Proceedings of the National Academy of Sciences},
   author={Rosvall, Martin and Bergstrom, Carl T.},
   year={2008},
   pages={1118–1123} }

@article{vanDongen2008mcl,
author = {Van Dongen, Stijn},
title = {Graph Clustering Via a Discrete Uncoupling Process},
journal = {SIAM Journal on Matrix Analysis and Applications},
volume = {30},
number = {1},
pages = {121-141},
year = {2008},
publisher= {Society for Industrial and Applied Mathematics}
}

@article{shih2012mclFunctional,
    author = {Shih, Yu-Keng and Parthasarathy, Srinivasan},
    title = "{Identifying functional modules in interaction networks through overlapping Markov clustering}",
    journal = {Bioinformatics},
    volume = {28},
    number = {18},
    pages = {i473-i479},
    year = {2012},
    publisher={Oxford University Press}
}

@article{langfelder2009wgcna,
author = {Langfelder, Peter and Horvath, Steve},
year = {2009},
month = {01},
pages = {559},
title = {WGCNA: an R package for weighted correlation network analysis},
volume = {9},
journal = {BMC bioinformatics}
}

@book{Jolliffe1986,
author="Jolliffe, IT",
title="Principal Component Analysis and Factor Analysis",
bookTitle="Principal Component Analysis",
year="1986",
publisher="Springer New York",
pages="115--128"
}

@article{tibshirani2006sparsePCA,
author = {Zou, Hui and Hastie, Trevor  and Tibshirani, Robert},
title = {Sparse Principal Component Analysis},
journal = {Journal of Computational and Graphical Statistics},
volume = {15},
number = {2},
pages = {265-286},
year = {2006},
publisher = {Taylor & Francis}
}

@article{halko2011svd,
author = {Halko, N and Martinsson, PG and Tropp, JA},
title = {Finding Structure with Randomness: Probabilistic Algorithms for Constructing Approximate Matrix Decompositions},
journal = {SIAM Review},
volume = {53},
number = {2},
pages = {217-288},
year = {2011},
publisher= {Society for Industrial and Applied Mathematics}
}

@article{sun2021scdesign2,
  title={scDesign2: a transparent simulator that generates high-fidelity single-cell gene expression count data with gene correlations captured},
  author={Sun, Tianyi and Song, Dongyuan and Li, Wei Vivian and Li, Jingyi Jessica},
  journal={Genome biology},
  volume={22},
  number={1},
  pages={163},
  year={2021},
  publisher={Springer}
}

@article{higham2009chol,
title = "Cholesky factorization",
author = "Higham, Nicholas",
year = "2009",
volume = "1",
pages = "251--254",
journal = "Wiley Interdisciplinary Reviews: Computational Statistics",
publisher = "John Wiley & Sons Ltd",
number = "2"
}

@article{higham2002nearPSD,
    author = {Higham, Nicholas},
    title = "{Computing the nearest correlation matrix—a problem from finance}",
    journal = {IMA Journal of Numerical Analysis},
    volume = {22},
    number = {3},
    pages = {329-343},
    year = {2002},
    publisher={Oxford University Press}
}

@book{numericalRecipes2007,
  author = {Press, WH and Teukolsky, SA and Vetterling, WT and Flannery, BP},
  publisher = {Cambridge University Press},
  title = {Numerical Recipes 3rd Edition: The Art of Scientific Computing},
  year = 2007
}

@article{keelin2016metalog,
  title={The metalog distributions},
  author={Keelin, TW},
  journal={Decision Analysis},
  volume={13},
  number={4},
  pages={243--277},
  year={2016},
  publisher={INFORMS}
}

@article{pereira2016somatic,
  year = {2016},
  publisher = {Springer Science and Business Media {LLC}},
  volume = {7},
  number = {1},
  author = {Pereira, Bernard and Suet-Feung Chin and Oscar M. Rueda and Hans-Kristian Moen Vollan and Elena Provenzano and Helen A. Bardwell and Michelle Pugh and Linda Jones and Roslin Russell and Stephen-John Sammut and Dana W. Y. Tsui and Bin Liu and Sarah-Jane Dawson and Jean Abraham and Helen Northen and John F. Peden and Abhik Mukherjee and Gulisa Turashvili and Andrew R. Green and Steve McKinney and Arusha Oloumi and Sohrab Shah and Nitzan Rosenfeld and Leigh Murphy and David R. Bentley and Ian O. Ellis and Arnie Purushotham and Sarah E. Pinder and Anne-Lise B{\o}rresen-Dale and Helena M. Earl and Paul D. Pharoah and Mark T. Ross and Samuel Aparicio and Carlos Caldas},
  title = {The somatic mutation profiles of 2, 433 breast cancers refine their genomic and transcriptomic landscapes},
  journal = {Nature Communications}
}

@article{polewko2021robust,
author = {Polewko--Klim, Aneta and Mnich, Krzysztof and Rudnicki, Witold},
year = {2021},
title = {Robust Data Integration Method for Classification of Biomedical Data},
volume = {45},
journal = {Journal of Medical Systems},
publisher={Springer}
}

@book{dodge2008KStest,
author="Yadolah Dodge",
title="The Concise Encyclopedia of Statistics",
year="2008",
publisher="Springer New York",
address="New York, NY"
}

@misc{rmetalog,
  title        = {rmetalog: The Metalog Distribution},
  author       = {Faber,Isaac  and Jung, Jongbin},
  note         = {(10.02.2024, date last accessed)},
  howpublished = {\url{https://CRAN.R-project.org/package=rmetalog}}
}

@misc{dtc,
  title        = {dynamicTreeCut: Methods for Detection of Clusters in Hierarchical Clustering Dendrograms},
  author       = {Langfelder, Peter  and Zhang, Bin and Horvath, Steve},
  note         = {(25.02.2024, date last accessed)},
  howpublished = {\url{https://cran.r-project.org/package=dynamicTreeCut}}
}


@inproceedings{rahman2019centroidb,
  title={Centroid of Age Neighborhoods: A Generalized Approach to Estimate Biological Age},
  author={Rahman, Syed Ashiqur and Adjeroh, Donald},
  booktitle={2019 IEEE EMBS International Conference on Biomedical \& Health Informatics (BHI)},
  pages={1--4},
  year={2019},
  organization={IEEE}
}
@article{bahdanau2014neural,
  title={Neural machine translation by jointly learning to align and translate},
  author={Bahdanau, Dzmitry and Cho, Kyunghyun and Bengio, Yoshua},
  journal={arXiv preprint arXiv:1409.0473},
  year={2014}
}
@article{imboden2018cardiorespiratory,
  title={Cardiorespiratory fitness and mortality in healthy men and women},
  author={Imboden, Mary T and Harber, Matthew P and Whaley, Mitchell H and Finch, W Holmes and Bishop, Derron L and Kaminsky, Leonard A},
  journal={Journal of the American College of Cardiology},
  volume={72},
  number={19},
  pages={2283--2292},
  year={2018},
  publisher={Elsevier}
}
@inproceedings{motiian2017unified,
  title={Unified deep supervised domain adaptation and generalization},
  author={Motiian, Saeid and Piccirilli, Marco and Adjeroh, Donald A and Doretto, Gianfranco},
  booktitle={Proceedings of the IEEE International Conference on Computer Vision},
  pages={5715--5725},
  year={2017}
}
@book{american2013acsm,
  title={ACSM's guidelines for exercise testing and prescription},
  author={American College of Sports Medicine and others},
  year={2013},
  publisher={Lippincott Williams \& Wilkins}
}
@book{murphy2012machine,
  title={Machine learning: A probabilistic perspective},
  author={Murphy, Kevin P},
  year={2012},
  publisher={MIT press}
}
@article{ji20123d,
  title={3D convolutional neural networks for human action recognition},
  author={Ji, Shuiwang and Xu, Wei and Yang, Ming and Yu, Kai},
  journal={IEEE Transactions on Pattern Analysis and Machine Intelligence},
  volume={35},
  number={1},
  pages={221--231},
  year={2012},
  publisher={IEEE}
}
@inproceedings{krizhevsky2012imagenet,
  title={Imagenet classification with deep convolutional neural networks},
  author={Krizhevsky, Alex and Sutskever, Ilya and Hinton, Geoffrey E},
  booktitle={Advances in Neural Information Processing Systems},
  pages={1097--1105},
  year={2012}
}
@article{horvath2018dna,
  title={DNA methylation-based biomarkers and the epigenetic clock theory of ageing},
  author={Horvath, Steve and Raj, Kenneth},
  journal={Nature Reviews Genetics},
  volume={19},
  number={6},
  pages={371},
  year={2018},
  publisher={Nature Publishing Group}
}
@article{pyrkov2018quantitative,
  title={Quantitative characterization of biological age and frailty based on locomotor activity records},
  author={Pyrkov, Timothy V and Getmantsev, Evgeny and Zhurov, Boris and Avchaciov, Konstantin and Pyatnitskiy, Mikhail and Menshikov, Leonid and Khodova, Kristina and Gudkov, Andrei V and Fedichev, Peter O},
  journal={Aging (Albany NY)},
  volume={10},
  number={10},
  pages={2973},
  year={2018},
  publisher={Impact Journals, LLC}
}
@inproceedings{wang2018face,
  title={Face aging with identity-preserved conditional generative adversarial networks},
  author={Wang, Zongwei and Tang, Xu and Luo, Weixin and Gao, Shenghua},
  booktitle={Proceedings of the IEEE Conference on Computer Vision and Pattern Recognition},
  pages={7939--7947},
  year={2018}
}
@article{lecun2015deep,
  title={Deep learning},
  author={LeCun, Yann and Bengio, Yoshua and Hinton, Geoffrey},
  journal={Nature},
  volume={521},
  number={7553},
  pages={436},
  year={2015},
  publisher={Nature Publishing Group}
}
@article{zhang2018fine,
  title={Fine-Grained Age Estimation in the wild with Attention {LSTM} Networks},
  author={Zhang, Ke and Liu, Na and Yuan, Xingfang and Guo, Xinyao and Gao, Ce and Zhao, Zhenbing},
  journal={arXiv preprint arXiv:1805.10445},
  year={2018}
}
@article{ravi2016deep,
  title={Deep learning for health informatics},
  author={Rav{\`\i}, Daniele and Wong, Charence and Deligianni, Fani and Berthelot, Melissa and Andreu-Perez, Javier and Lo, Benny and Yang, Guang-Zhong},
  journal={IEEE {J}ournal of {B}iomedical and {H}ealth {I}nformatics},
  volume={21},
  number={1},
  pages={4--21},
  year={2016},
  publisher={IEEE}
}
@article{miotto2017deep,
  title={Deep learning for healthcare: review, opportunities and challenges},
  author={Miotto, Riccardo and Wang, Fei and Wang, Shuang and Jiang, Xiaoqian and Dudley, Joel T},
  journal={Briefings in {B}ioinformatics},
  volume={19},
  number={6},
  pages={1236--1246},
  year={2017},
  publisher={Oxford University Press}
}
@article{rahman2019centroida,
  title={Centroid of Age Neighborhoods: A New Approach to Estimate Biological Age},
  author={Rahman, Syed Ashiqur and Adjeroh, Donald},
  journal={IEEE {J}ournal of {B}iomedical and {H}ealth {I}nformatics},
  year={2019},
  publisher={IEEE}
}
@article{rahman2019deep,
  title={Deep Learning using Convolutional LSTM estimates Biological Age from Physical Activity},
  author={Rahman, Syed Ashiqur and Adjeroh, Donald A},
  journal={Scientific {R}eports},
  volume={9},
  number={1},
  pages={1--15},
  year={2019},
  publisher={Nature Publishing Group}
}
@inproceedings{goodfellow2014generative,
  title={Generative adversarial nets},
  author={Goodfellow, Ian and Pouget-Abadie, Jean and Mirza, Mehdi and Xu, Bing and Warde-Farley, David and Ozair, Sherjil and Courville, Aaron and Bengio, Yoshua},
  booktitle={Advances in {N}eural {I}nformation {P}rocessing {S}ystems},
  pages={2672--2680},
  year={2014}
}
@article{fu2019predicting,
  title={Predicting DNA methylation states with hybrid information based deep-learning model},
  author={Fu, Laiyi and Peng, Qinke and Chai, Ling},
  journal={IEEE/ACM Transactions on Computational Biology and Bioinformatics},
  year={2019},
  publisher={IEEE}
}
@article{liu2016pedla,
  title={PEDLA: predicting enhancers with a deep learning-based algorithmic framework},
  author={Liu, Feng and Li, Hao and Ren, Chao and Bo, Xiaochen and Shu, Wenjie},
  journal={Scientific {R}eports},
  volume={6},
  pages={28517},
  year={2016},
  publisher={Nature Publishing Group}
}
@article{cole2017predicting,
  title={Predicting brain age with deep learning from raw imaging data results in a reliable and heritable biomarker},
  author={Cole, James H and Poudel, Rudra PK and Tsagkrasoulis, Dimosthenis and Caan, Matthan WA and Steves, Claire and Spector, Tim D and Montana, Giovanni},
  journal={NeuroImage},
  volume={163},
  pages={115--124},
  year={2017},
  publisher={Elsevier}
}
@article{wang2017predicting,
  title={Predicting age by mining electronic medical records with deep learning characterizes differences between chronological and physiological age},
  author={Wang, Zichen and Li, Li and Glicksberg, Benjamin S and Israel, Ariel and Dudley, Joel T and Ma'ayan, Avi},
  journal={Journal of Biomedical Informatics},
  volume={76},
  pages={59--68},
  year={2017},
  publisher={Elsevier}
}
@article{hochschild1989improving,
  title={Improving the precision of biological age determinations. Part 1: A new approach to calculating biological age},
  author={Hochschild, Richard},
  journal={Experimental Gerontology},
  volume={24},
  number={4},
  pages={289--300},
  year={1989},
  publisher={Elsevier}
}
@article{kroll2000use,
  title={On the use of regression analysis for the estimation of human biological age},
  author={Kr{\o}ll, J and Saxtrup, O},
  journal={Biogerontology},
  volume={1},
  number={4},
  pages={363--368},
  year={2000},
  publisher={Springer}
}
@article{liu2018phenotypic,
  title={Phenotypic Age: A novel signature of mortality and morbidity risk},
  author={Liu, Zuyun and Kuo, Pei-Lun and Horvath, Steve and Crimmins, Eileen and Ferrucci, Luigi and Levine, Morgan},
  journal={BioRxiv},
  pages={363291},
  year={2018},
  publisher={Cold Spring Harbor Laboratory}
}
@article{belsky2017eleven,
  title={Eleven telomere, epigenetic clock, and biomarker-composite quantifications of biological aging: do they measure the same thing?},
  author={Belsky, Daniel W and Moffitt, Terrie E and Cohen, Alan A and Corcoran, David L and Levine, Morgan E and Prinz, Joseph A and Schaefer, Jonathan and Sugden, Karen and Williams, Benjamin and Poulton, Richie and others},
  journal={American Journal of Epidemiology},
  volume={187},
  number={6},
  pages={1220--1230},
  year={2017},
  publisher={Oxford University Press}
}
@article{mamoshina2018population,
  title={Population Specific Biomarkers of Human Aging: A Big Data Study Using {S}outh {K}orean, {C}anadian, and {E}astern {E}uropean Patient Populations},
  author={Mamoshina, Polina and Kochetov, Kirill and Putin, Evgeny and Cortese, Franco and Aliper, Alexander and Lee, Won-Suk and Ahn, Sung-Min and Uhn, Lee and Skjodt, Neil and Kovalchuk, Olga and others},
  journal={The Journals of Gerontology: Series A},
  volume={73},
  number={11},
  pages={1482--1490},
  year={2018},
  publisher={Oxford University Press US}
}
@article{bobrov2018photoageclock,
  title={Photo{A}ge{C}lock: Deep learning algorithms for development of non-invasive visual biomarkers of aging},
  author={Bobrov, Eugene and Georgievskaya, Anastasia and Kiselev, Konstantin and Sevastopolsky, Artem and Zhavoronkov, Alex and Gurov, Sergey and Rudakov, Konstantin and Tobar, Maria del Pilar Bonilla and Jaspers, S{\"o}ren and Clemann, Sven},
  journal={Aging (Albany NY)},
  volume={10},
  number={11},
  pages={3249},
  year={2018},
  publisher={Impact Journals, LLC}
}
@article{zhavoronkov2018artificial,
  title={Artificial intelligence for aging and longevity research: Recent advances and perspectives},
  author={Zhavoronkov, Alex and Mamoshina, Polina and Vanhaelen, Quentin and Scheibye-Knudsen, Morten and Moskalev, Alexey and Aliper, Alex},
  journal={Ageing Research Reviews},
  year={2018},
  publisher={Elsevier}
}
@article{srivastava2014dropout,
  title={Dropout: A simple way to prevent neural networks from overfitting},
  author={Srivastava, Nitish and Hinton, Geoffrey and Krizhevsky, Alex and Sutskever, Ilya and Salakhutdinov, Ruslan},
  journal={The Journal of Machine Learning Research},
  volume={15},
  number={1},
  pages={1929--1958},
  year={2014},
  publisher={JMLR. org}
}
@article{dozat2016incorporating,
  title={Incorporating Nesterov Momentum into Adam},
  author={Dozat, Timothy},
  year={2016},
  journal={ICLR Workshop}
}
@ONLINE{hintonRmspropOnline,
  author = {},
  title = {Neural Networks for Machine Learning. {@ONLINE}},
  month = {November},
  year = {2018},
  url = { http://www.cs.toronto.edu/~tijmen/csc321/slides/lecture_slides_lec6.pdf},
  urldate = {2018-11-15}
}
@article{morkedal2011informativeness,
  title={Informativeness of indices of blood pressure, obesity and serum lipids in relation to ischaemic heart disease mortality: {T}he {HUNT-II} study},
  author={M{\o}rkedal, Bj{\o}rn and Romundstad, P{\aa}l R and Vatten, Lars J},
  journal={European Journal of Epidemiology},
  volume={26},
  number={6},
  pages={457--461},
  year={2011},
  publisher={Springer}
}
@article{kingma2014adam,
  title={Adam: A method for stochastic optimization},
  author={Kingma, Diederik P and Ba, Jimmy},
  journal={arXiv preprint arXiv:1412.6980},
  year={2014}
}
@article{kaplan1958nonparametric,
  title={Nonparametric estimation from incomplete observations},
  author={Kaplan, Edward L and Meier, Paul},
  journal={Journal of the American Statistical Association},
  volume={53},
  number={282},
  pages={457--481},
  year={1958},
  publisher={Taylor \& Francis}
}
@article{dipietro1993descriptive,
  title={The descriptive epidemiology of selected physical activities and body weight among adults trying to lose weight: the Behavioral Risk Factor Surveillance System survey, 1989.},
  author={DiPietro, L and Williamson, DF and Caspersen, CJ and Eaker, E},
  journal={International Journal of Obesity and Related Metabolic Disorders: Journal of the International Association for the Study of Obesity},
  volume={17},
  number={2},
  pages={69--76},
  year={1993}
}

@article{stephens1994demography,
  title={The demography of physical activity.},
  author={Stephens, Thomas and Caspersen, Carl J},
  journal={Physical Activity, Fitness, and Health: International Proceedings and Consensus Statement},
  pages={204--213},
  year={1994},
  publisher={Champaign, IL, England: Human Kinetics Publishers}
}

@article{caspersen1991national,
  title={National estimates of physical activity among older adults},
  author={Caspersen, CJ and DiPietro, L},
  journal={Medicine and Science in Sports and Exercise},
  volume={23},
  number={4 supplement},
  pages={106},
  year={1991}
}

@article{dipietro2001physical,
  title={Physical activity in aging: changes in patterns and their relationship to health and function},
  author={DiPietro, Loretta},
  journal={The Journals of Gerontology Series A: Biological Sciences and Medical Sciences},
  volume={56},
  number={suppl\_2},
  pages={13--22},
  year={2001},
  publisher={Oxford University Press}
}

@ONLINE{ispah2018Online,
  author = {},
  title = {{I}nternational {S}ociety for {P}hysical {A}ctivity and {H}ealth. {@ONLINE}},
  month = {September},
  year = {2018},
  url = { http://www.ispah.org/},
  urldate = {2018-10-16}
}

@ONLINE{who2018Online,
  author = {},
  title = {{WHO}. {G}lobal {P}hysical {A}ctivity {S}urveillance. {@ONLINE}},
  month = {September},
  year = {2018},
  url = { http://www.who.int/ncds/surveillance/steps/GPAQ/en/},
  urldate = {2018-10-16}
}

@article{guthold2018worldwide,
  title={Worldwide trends in insufficient physical activity from 2001 to 2016: a pooled analysis of 358 population-based surveys with 1{\textperiodcentered} 9 million participants},
  author={Guthold, Regina and Stevens, Gretchen A and Riley, Leanne M and Bull, Fiona C},
  journal={The Lancet Global Health},
  year={2018},
  publisher={Elsevier}
}

@inproceedings{glorot2010understanding,
  title={Understanding the difficulty of training deep feedforward neural networks},
  author={Glorot, Xavier and Bengio, Yoshua},
  booktitle={Proceedings of the {T}hirteenth {I}nternational {C}onference on {A}rtificial {I}ntelligence and {S}tatistics},
  pages={249--256},
  year={2010}
}

@article{kom1997time,
  title={Time-to-event analysis of longitudinal follow-up of a survey: choice of the time-scale},
  author={Kom, Edward L and Graubard, Barry I and Midthune, Douglas},
  journal={American Journal of Epidemiology},
  volume={145},
  number={1},
  pages={72--80},
  year={1997},
  publisher={Oxford Univ Press}
}

@book{cox1984analysis,
  title={Analysis of survival data},
  author={Cox, David Roxbee and Oakes, David},
  volume={21},
  year={1984},
  publisher={CRC Press}
}

@article{cevenini2008human,
  title={Human models of aging and longevity},
  author={Cevenini, E and Invidia, L and Lescai, Francesco and Salvioli, S and Tieri, P and Castellani, G and Franceschi, C},
  journal={Expert opinion on biological therapy},
  volume={8},
  number={9},
  pages={1393--1405},
  year={2008},
  publisher={Taylor \& Francis}
}

@article{belsky2015quantification,
  title={Quantification of biological aging in young adults},
  author={Belsky, Daniel W and Caspi, Avshalom and Houts, Renate and Cohen, Harvey J and Corcoran, David L and Danese, Andrea and Harrington, HonaLee and Israel, Salomon and Levine, Morgan E and Schaefer, Jonathan D and others},
  journal={Proceedings of the National Academy of Sciences},
  volume={112},
  number={30},
  pages={E4104--E4110},
  year={2015},
  publisher={National Acad Sciences}
}
@article{mitnitski2016heterogeneity,
  title={Heterogeneity of human aging and its assessment},
  author={Mitnitski, Arnold and Howlett, Susan E and Rockwood, Kenneth},
  journal={Journals of Gerontology Series A: Biomedical Sciences and Medical Sciences},
  volume={72},
  number={7},
  pages={877--884},
  year={2016},
  publisher={Oxford University Press US}
}
@article{levine2012modeling,
  title={Modeling the rate of senescence: {C}an estimated biological age predict mortality more accurately than chronological age?},
  author={Levine, Morgan E},
  journal={Journals of Gerontology Series A: Biomedical Sciences and Medical Sciences},
  volume={68},
  number={6},
  pages={667--674},
  year={2012},
  publisher={Oxford University Press US}
}

@article{nakamura1988assessment,
  title={Assessment of biological age by principal component analysis},
  author={Nakamura, E and Miyao, K and Ozeki, T},
  journal={Mechanisms of Ageing and Development},
  volume={46},
  number={1},
  pages={1--18},
  year={1988},
  publisher={Elsevier}
}
@article{kroll2000use,
  title={On the use of regression analysis for the estimation of human biological age},
  author={Kr{\o}ll, J and Saxtrup, O},
  journal={Biogerontology},
  volume={1},
  number={4},
  pages={363--368},
  year={2000},
  publisher={Springer}
}

@article{takeda1982evaluation,
  title={Evaluation of biological age and physical age by multiple regression analysis},
  author={Takeda, Hiroshi and Inada, Hiroshi and Inoue, Michitoshi and Yoshikawa, Hiromichi and Abe, Hiroshi},
  journal={Medical Informatics},
  volume={7},
  number={3},
  pages={221--227},
  year={1982},
  publisher={Taylor \& Francis}
}
@article{xu2015novel,
  title={A novel strategy for forensic age prediction by {DNA} methylation and support vector regression model},
  author={Xu, Cheng and Qu, Hongzhu and Wang, Guangyu and Xie, Bingbing and Shi, Yi and Yang, Yaran and Zhao, Zhao and Hu, Lan and Fang, Xiangdong and Yan, Jiangwei and others},
  journal={Scientific Reports},
  volume={5},
  year={2015},
  publisher={Nature Publishing Group}
}

@inproceedings{guo2009human,
  title={Human age estimation using bio-inspired features},
  author={Guo, Guodong and Mu, Guowang and Fu, Yun and Huang, Thomas S},
  booktitle={IEEE Conference on Computer Vision and Pattern Recognition (CVPR) },
  pages={112--119},
  year={2009},
  organization={IEEE}
}

@article{fu2008human,
  title={Human age estimation with regression on discriminative aging manifold},
  author={Fu, Yun and Huang, Thomas S},
  journal={IEEE Transactions on Multimedia},
  volume={10},
  number={4},
  pages={578--584},
  year={2008},
  publisher={IEEE}
}

@article{horvath2013dna,
  title={{DNA} methylation age of human tissues and cell types},
  author={Horvath, Steve},
  journal={Genome Biology},
  volume={14},
  number={10},
  pages={3156},
  year={2013},
  publisher={BioMed Central}
}

@article{cole2017brain,
  title={Brain age predicts mortality},
  author={Cole, JH and Ritchie, SJ and Bastin, ME and Hern{\'a}ndez MC Vald{\'e}s and Maniega, S Mu{\~n}oz and Royle, N and Corley, J and Pattie, A and Harris, SE and Zhang, Q and others},
  journal={Molecular Psychiatry},
  year={2017},
  publisher={Nature Publishing Group}
}

@article{sebastiani2017biomarker,
  title={Biomarker signatures of aging},
  author={Sebastiani, Paola and Thyagarajan, Bharat and Sun, Fangui and Schupf, Nicole and Newman, Anne B and Montano, Monty and Perls, Thomas T},
  journal={Aging Cell},
  volume={16},
  number={2},
  pages={329--338},
  year={2017},
  publisher={Wiley Online Library}
}

@article{piccirilli2017framework,
  title={{A} {F}ramework for {A}nalyzing the {W}hole {B}ody {S}urface {A}rea from a {S}ingle {V}iew},
  author={Piccirilli, Marco and Doretto, Gianfranco and Adjeroh, Donald},
  journal={PLoS ONE},
  volume={12},
  number={1},
  pages={e0166749},
  year={2017},
  publisher={Public Library of Science}
}

@article{shamir2011automatic,
  title={Automatic age estimation by hand photos},
  author={Shamir, Lior},
  journal={Computer Science Letters},
  volume={3},
  number={1},
  year={2011}
}

@article{aoyagi2001comparison,
  title={Comparison of performance-based measures among native {J}apanese, {J}apanese-{A}mericans in {H}awaii and {C}aucasian women in the {U}nited {S}tates, ages 65 years and over: {A} cross-sectional study},
  author={Aoyagi, Kiyoshi and Ross, Philip D and Nevitt, Michael C and Davis, James W and Wasnich, Richard D and Hayashi, Takuo and Takemoto, Tai-ichiro},
  journal={BMC Geriatrics},
  volume={1},
  number={1},
  pages={1},
  year={2001},
  publisher={BioMed Central}
}

@article{chilima2001nutrition,
  title={Nutrition and handgrip strength of older adults in rural {M}alawi},
  author={Chilima, Dorothy M and Ismail, Suraiya J},
  journal={Public Health Nutrition},
  volume={4},
  number={01},
  pages={11--17},
  year={2001},
  publisher={Cambridge Univ Press}
}

@article{vaz2002prediction,
  title={Prediction equations for handgrip strength in healthy {I}ndian male and female subjects encompassing a wide age range},
  author={Vaz, M and Hunsberger, S and Diffey, B},
  journal={Annals of Human Biology},
  volume={29},
  number={2},
  pages={131--141},
  year={2002},
  publisher={Taylor \& Francis}
}

@article{koley2009study,
  title={A study on hand grip strength in female labourers of {J}alandhar, {P}unjab, {I}ndia},
  author={Koley, Shyamal and Kaur, Navdeep and Sandhu, JS},
  journal={J. Life Sci},
  volume={1},
  number={1},
  pages={57--62},
  year={2009}
}

@inproceedings{scholkopf1997kernel,
  title={{K}ernel {P}rincipal {C}omponent {A}nalysis},
  author={Sch{\"o}lkopf, Bernhard and Smola, Alexander and M{\"u}ller, Klaus-Robert},
  booktitle={International Conference on Artificial Neural Networks},
  pages={583--588},
  year={1997},
  organization={Springer}
}

@book{jolliffe2002principal,
  title={{P}rincipal {C}omponent {A}nalysis},
  author={Jolliffe, Ian},
  year={2002},
  publisher={Wiley Online Library}
}

@article{al2002handgrip,
  title={Handgrip strength and mortality in older {M}exican {A}mericans},
  author={Al Snih, Soham and Markides, Kyriakos S and Ray, Laura and Ostir, Glenn V and Goodwin, James S},
  journal={Journal of the American Geriatrics Society},
  volume={50},
  number={7},
  pages={1250--1256},
  year={2002},
  publisher={Wiley Online Library}
}

@article{ali2008acquired,
  title={Acquired weakness, handgrip strength, and mortality in critically ill patients},
  author={Ali, Naeem A and O'Brien Jr, James M and Hoffmann, Stephen P and Phillips, Gary and Garland, Allan and Finley, James CW and Almoosa, Khalid and Hejal, Rana and Wolf, Karen M and Lemeshow, Stanley and others},
  journal={American Journal of Respiratory and Critical Care Medicine},
  volume={178},
  number={3},
  pages={261--268},
  year={2008},
  publisher={Am Thoracic Soc}
}

@article{ling2010handgrip,
  title={Handgrip strength and mortality in the oldest old population: {T}he {L}eiden 85-plus study},
  author={Ling, Carolina HY and Taekema, Diana and de Craen, Anton JM and Gussekloo, Jacobijn and Westendorp, Rudi GJ and Maier, Andrea B},
  journal={Canadian Medical Association Journal},
  volume={182},
  number={5},
  pages={429--435},
  year={2010},
  publisher={Can Med Assoc}
}

@article{bocklandt2011epigenetic,
  title={Epigenetic predictor of age},
  author={Bocklandt, Sven and Lin, Wen and Sehl, Mary E and S{\'a}nchez, Francisco J and Sinsheimer, Janet S and Horvath, Steve and Vilain, Eric},
  journal={PLoS ONE},
  volume={6},
  number={6},
  pages={e14821},
  year={2011},
  publisher={Public Library of Science}
}

@inproceedings{ramanathan2006modeling,
  title={Modeling age progression in young faces},
  author={Ramanathan, Narayanan and Chellappa, Rama},
  booktitle={2006 IEEE Computer Society Conference on Computer Vision and Pattern Recognition (CVPR'06)},
  volume={1},
  pages={387--394},
  year={2006},
  organization={IEEE}
}

@article{campisi2003cellular,
  title={Cellular senescence and cell death},
  author={Campisi, Judith},
  journal={Physiological Basis of Aging and Geriatrics},
  pages={47--59},
  year={2003}
}

@article{campisi1997biology,
  title={The biology of replicative senescence},
  author={Campisi, J},
  journal={European Journal of Cancer},
  volume={33},
  number={5},
  pages={703--709},
  year={1997},
  publisher={Elsevier}
}

@article{richter1988normal,
  title={Normal oxidative damage to mitochondrial and nuclear {DNA} is extensive},
  author={Richter, Christoph and Park, Jeen-Woo and Ames, Bruce N},
  journal={Proceedings of the National Academy of Sciences},
  volume={85},
  number={17},
  pages={6465--6467},
  year={1988},
  publisher={National Acad Sciences}
}

@article{harman2003free,
  title={The free radical theory of aging},
  author={Harman, Denham},
  journal={Antioxidants and Redox Signaling},
  volume={5},
  number={5},
  pages={557--561},
  year={2003},
  publisher={Mary Ann Liebert, Inc.}
}

@article{tosato2007aging,
  title={The aging process and potential interventions to extend life expectancy},
  author={Tosato, Matteo and Zamboni, Valentina and Ferrini, Alessandro and Cesari, Matteo},
  journal={Clinical Interventions in Aging},
  volume={2},
  number={3},
  pages={401},
  year={2007},
  publisher={DOVE MEDICAL PRESS}
}

@article{fischer2014biomarker,
  title={Biomarker profiling by nuclear magnetic resonance spectroscopy for the prediction of all-cause mortality: {A}n observational study of 17,345 persons},
  author={Fischer, Krista and Kettunen, Johannes and W{\"u}rtz, Peter and Haller, Toomas and Havulinna, Aki S and Kangas, Antti J and Soininen, Pasi and Esko, T{\~o}nu and Tammesoo, Mari-Liis and M{\"a}gi, Reedik and others},
  journal={PLoS Med},
  volume={11},
  number={2},
  pages={e1001606},
  year={2014},
  publisher={Public Library of Science}
}

@article{ritz2000age,
  title={Age estimation: {T}he state of the art in relation to the specific demands of forensic practise},
  author={Ritz-Timme, S and Cattaneo, C and Collins, MJ and Waite, ER and Sch{\"u}tz, HW and Kaatsch, H-J and Borrman, HIM},
  journal={International Journal of Legal Medicine},
  volume={113},
  number={3},
  pages={129--136},
  year={2000},
  publisher={Springer}
}

@article{anstey1996measuring,
  title={Measuring human functional age: {A} review of empirical findings},
  author={Anstey, Kaarin J and Lord, Stephen R and Smith, Glen A},
  journal={Experimental Aging Research},
  volume={22},
  number={3},
  pages={245--266},
  year={1996},
  publisher={Taylor \& Francis}
}

@article{kroger1993development,
  title={Development of bone mass and bone density of the spine and femoral neck—a prospective study of 65 children and adolescents},
  author={Kr{\"o}ger, Heikki and Kotaniemi, Antero and Kr{\"o}ger, Liisa and Alhava, Esko},
  journal={Bone and Mineral},
  volume={23},
  number={3},
  pages={171--182},
  year={1993},
  publisher={Elsevier}
}

@article{krakauer2012new,
  title={A new body shape index predicts mortality hazard independently of {B}ody {M}ass {I}ndex},
  author={Krakauer, Nir Y and Krakauer, Jesse C},
  journal={PLoS ONE},
  volume={7},
  number={7},
  pages={e39504},
  year={2012},
  publisher={Public Library of Science}
}

@article{geng2007automatic,
  title={Automatic age estimation based on facial aging patterns},
  author={Geng, Xin and Zhou, Zhi-Hua and Smith-Miles, Kate},
  journal={IEEE Transactions on Pattern Analysis and Machine Intelligence},
  volume={29},
  number={12},
  pages={2234--2240},
  year={2007},
  publisher={IEEE}
}

@article{williams2001review,
  title={A review of the most commonly used dental age estimation techniques},
  author={Williams, Guy},
  journal={J Forensic Odontostomatol},
  volume={19},
  pages={9--17},
  year={2001}
}

@article{fu2010age,
  title={Age synthesis and estimation via faces: {A} survey},
  author={Fu, Yun and Guo, Guodong and Huang, Thomas S},
  journal={IEEE Transactions on Pattern Analysis and Machine Intelligence},
  volume={32},
  number={11},
  pages={1955--1976},
  year={2010},
  publisher={IEEE}
}

@article{han2015demographic,
  title={Demographic estimation from face images: Human vs. machine performance},
  author={Han, Hu and Otto, Charles and Liu, Xiaoming and Jain, Anil K},
   journal={IEEE Transactions on Pattern Analysis and Machine Intelligence},
  volume={37},
  number={6},
  pages={1148--1161},
  year={2015},
  publisher={IEEE}
}

@article{chua1990antecedents,
  title={The antecedents of cognitive age},
  author={Chua, Caroline and Cote, Joseph A and Leong, Siew Meng},
  journal={NA-Advances in Consumer Research Volume 17},
  year={1990}
}

@article{house1994social,
  title={The social stratification of aging and health},
  author={House, James S and Lepkowski, James M and Kinney, Ann M and Mero, Richard P and Kessler, Ronald C and Herzog, A Regula},
  journal={Journal of Health and Social Behavior},
  pages={213--234},
  year={1994},
  publisher={JSTOR}
}

@article{schmeling2008criteria,
  title={Criteria for age estimation in living individuals},
  author={Schmeling, A and Grundmann, C and Fuhrmann, A and Kaatsch, H-J and Knell, B and Ramsthaler, F and Reisinger, W and Riepert, T and Ritz-Timme, S and R{\"o}sing, FW and others},
  journal={International Journal of Legal Medicine},
  volume={122},
  number={6},
  pages={457--460},
  year={2008},
  publisher={Springer}
}

@article{maddox1973self,
  title={Self-assessment of health: {A} longitudinal study of elderly subjects},
  author={Maddox, George L and Douglass, Elizabeth B},
  journal={Journal of Health and Social Behavior},
  pages={87--93},
  year={1973},
  publisher={JSTOR}
}

@article{nurmi1987age,
  title={Age, sex, social class, and quality of family interaction as determinants of adolescents' future orientation: {A} developmental task interpretation},
  author={Nurmi, Jari-Erik},
  journal={Adolescence},
  volume={22},
  number={88},
  pages={977},
  year={1987},
  publisher={Libra Publishers.}
}

@article{rahman2015surface,
  title={{S}urface-{B}ased {B}ody {S}hape {I}ndex and {I}ts {R}elationship with {A}ll-{C}ause {M}ortality},
  author={Rahman, Syed Ashiqur and Adjeroh, Donald},
  journal={PLoS ONE},
  volume={10},
  number={12},
  pages={e0144639},
  year={2015},
  publisher={Public Library of Science}
}

@article{sanderson2014measuring,
  title={Measuring the speed of aging across population subgroups},
  author={Sanderson, Warren C and Scherbov, Sergei},
  journal={PLoS ONE},
  volume={9},
  number={5},
  pages={e96289},
  year={2014},
  publisher={Public Library of Science}
}
@article{massy2011hand,
  title={Hand Grip Strength: {A}ge and gender stratified normative data in a population-based study},
  author={Massy-Westropp, Nicola M and Gill, Tiffany K and Taylor, Anne W and Bohannon, Richard W and Hill, Catherine L},
  journal={BMC Research Notes},
  volume={4},
  number={1},
  pages={127},
  year={2011},
  publisher={BioMed Central Ltd}
}

@inproceedings{xia2014can,
  title={Can 3{D} shape of the face reveal your age?},
  author={Xia, Baiqiang and Amor, Boulbaba Ben and Daoudi, Mohamed and Drira, Hassen},
  booktitle={International Conference on Computer Vision Theory and Applications (VISAPP) },
  volume={2},
  pages={5--13},
  year={2014},
  organization={IEEE}
}

@inproceedings{guo2009study,
  title={A study on automatic age estimation using a large database.},
  author={Guo, Guodong and Mu, Guowang and Fu, Yun and Dyer, Charles R and Huang, Thomas S},
  booktitle={ICCV},
  pages={1986--1991},
  year={2009}
}

@inproceedings{egilmez2014spectral,
  title={Spectral anomaly detection using graph-based filtering for wireless sensor networks},
  author={Egilmez, Hilmi E and Ortega, Antonio},
  booktitle={IEEE International Conference on Acoustics, Speech and Signal Processing (ICASSP), 2014 },
  pages={1085--1089},
  year={2014},
  organization={IEEE}
}

@article{belkin2003laplacian,
  title={Laplacian eigenmaps for dimensionality reduction and data representation},
  author={Belkin, Mikhail and Niyogi, Partha},
  journal={Neural Computation},
  volume={15},
  number={6},
  pages={1373--1396},
  year={2003},
  publisher={MIT Press}
}

@article{klemera2006new,
  title={A new approach to the concept and computation of biological age},
  author={Klemera, Petr and Doubal, Stanislav},
  journal={Mechanisms of Ageing and Development},
  volume={127},
  number={3},
  pages={240--248},
  year={2006},
  publisher={Elsevier}
}

@article{jackson2003biological,
  title={Biological age—what is it and can it be measured?},
  author={Jackson, Stephen HD and Weale, Martin R and Weale, Robert A},
  journal={Archives of Gerontology and Geriatrics},
  volume={36},
  number={2},
  pages={103--115},
  year={2003},
  publisher={Elsevier}
}

@inproceedings{han2013age,
  title={Age estimation from face images: {H}uman vs. machine performance},
  author={Han, Hu and Otto, Christina and Jain, Anubhav K},
  booktitle={Biometrics (ICB), 2013 International Conference on},
  pages={1--8},
  year={2013},
  organization={IEEE}
}

@article{eikvil2012age,
  title={Age estimation in youths and young adults},
  author={Eikvil, Line and Kvaal, Sigrid Ingeborg and Teigland, Andr{\'e} and Haugen, Marion and Gr{\o}gaard, Jens},
  journal={Norsk Regnesentral},
  volume={12},
  year={2012},
  publisher={Citeseer}
}

@article{cho2010empirical,
  title={An empirical comparative study on biological age estimation algorithms with an application of {W}ork {A}bility {I}ndex ({WAI})},
  author={Cho, Il Haeng and Park, Kyung S and Lim, Chang Joo},
  journal={Mechanisms of Ageing and Development},
  volume={131},
  number={2},
  pages={69--78},
  year={2010},
  publisher={Elsevier}
}

@article{putin2016deep,
  title={Deep biomarkers of human aging: {A}pplication of deep neural networks to biomarker development},
  author={Putin, Evgeny and Mamoshina, Polina and Aliper, Alexander and Korzinkin, Mikhail and Moskalev, Alexey and Kolosov, Alexey and Ostrovskiy, Alexander and Cantor, Charles and Vijg, Jan and Zhavoronkov, Alex},
  journal={Aging},
  volume={8},
  number={5},
  pages={1--021},
  year={2016}
}

@article{rhodes2009age,
  title={Age estimation of faces: {A} review},
  author={Rhodes, Matthew G},
  journal={Applied Cognitive Psychology},
  volume={23},
  number={1},
  pages={1--12},
  year={2009},
  publisher={Wiley Online Library}
}

@book{alley2013social,
  title={{S}ocial and {A}pplied {A}spects of {P}erceiving {F}aces},
  author={Alley, Thomas R},
  year={2013},
  publisher={Psychology Press}
}

@ONLINE{cdc2011Online,
  author = {},
  title = {IEEE Conference on Decision and Control and European Control Conference {@ONLINE}},
  month = {December},
  year = {2011},
  url = { http://control.disp.uniroma2.it/cdcecc2011/; http://www.cdc.gov/BRFSS/},
  urldate = {2014-10-10}
}

@ONLINE{nhanes2002Online,
  author = {},
  title = { {N}ational {H}ealth and {N}utrition {E}xamination {S}urvey ({NHANES}) {A}nthropometry {P}rocedures {M}anual. {T}echnical report, {N}ational {C}enter for {H}ealth {S}tatistics {@ONLINE}},
  month = {December},
  year = {2002},
  url = {http://www.cdc.gov/nchs/data/nhanes/},
  urldate = {2014-10-10}
}

@article{mughal2014bone,
  title={Bone age assessment methods: {A} critical review},
  author={Mughal, Arsalan Manzoor and Hassan, Nuzhat and Ahmed, Anwar},
  journal={Pakistan journal of medical sciences},
  volume={30},
  number={1},
  pages={211},
  year={2014},
  publisher={Professional Medical Publications}
}

@article{zerilli1992simple,
  title={A simple technique for age estimation in adult corpses: {T}he two criteria dental method},
  author={Zerilli, A and Baccino, E and Lamendin, H and Tavernier, JC and Humbert, JF and Nossintchouk, RM},
  journal={Journal of Forensic Science},
  volume={37},
  number={5},
  pages={1373--1379},
  year={1992},
  publisher={ASTM International}
}

@article{basak2007support,
  title={{S}upport {V}ector {R}egression},
  author={Basak, Debasish and Pal, Srimanta and Patranabis, Dipak Chandra},
  journal={Neural Information Processing-Letters and Reviews},
  volume={11},
  number={10},
  pages={203--224},
  year={2007},
  publisher={Citeseer}
}

@article{liaw2002classification,
  title={Classification and {R}egression by random{F}orest},
  author={Liaw, Andy and Wiener, Matthew},
  journal={R news},
  volume={2},
  number={3},
  pages={18--22},
  year={2002}
}

@article{maber2006accuracy,
  title={Accuracy of age estimation of radiographic methods using developing teeth},
  author={Maber, M and Liversidge, HM and Hector, MP},
  journal={Forensic Science International},
  volume={159},
  pages={S68--S73},
  year={2006},
  publisher={Elsevier}
}

@article{lu2010gait,
  title={Gait-based human age estimation},
  author={Lu, Jiwen and Tan, Yap-Peng},
  journal={IEEE Transactions on Information Forensics and Security},
  volume={5},
  number={4},
  pages={761--770},
  year={2010},
  publisher={IEEE}
}

@inproceedings{wang2015deeply,
  title={Deeply-learned feature for age estimation},
  author={Wang, Xiaolong and Guo, Rui and Kambhamettu, Chandra},
  booktitle={2015 IEEE Winter Conference on Applications of Computer Vision},
  pages={534--541},
  year={2015},
  organization={IEEE}
}

@article{guo2008locally,
  title={Locally adjusted robust regression for human age estimation},
  author={Guo, Guodong and Fu, Yun and Huang, Thomas S and Dyer, Charles R},
  journal={IEEE Workshop on Applications of Computer Vision},
  volume={51},
  pages={61801},
  year={2008}
}

@article{eipel2016epigenetic,
  title={Epigenetic age predictions based on buccal swabs are more precise in combination with cell type-specific {DNA} methylation signatures},
  author={Eipel, Monika and Mayer, Felix and Arent, Tanja and Ferreira, Marcelo RP and Birkhofer, Carina and Gerstenmaier, Uwe and Costa, Ivan G and Ritz-Timme, Stefanie and Wagner, Wolfgang},
  journal={Aging},
  volume={8},
  number={5},
  year={2016}
}

@inproceedings{guo2011simultaneous,
  title={Simultaneous dimensionality reduction and human age estimation via kernel partial least squares regression},
  author={Guo, Guodong and Mu, Guowang},
  booktitle={Computer Vision and Pattern Recognition (CVPR), 2011 IEEE Conference on},
  pages={657--664},
  year={2011},
  organization={IEEE}
}

@inproceedings{ni2009web,
  title={Web image mining towards universal age estimator},
  author={Ni, Bingbing and Song, Zheng and Yan, Shuicheng},
  booktitle={Proceedings of the 17th ACM International Conference on Multimedia},
  pages={85--94},
  year={2009},
  organization={ACM}
}

@article{geng2013facial,
  title={Facial age estimation by learning from label distributions},
  author={Geng, Xin and Yin, Chao and Zhou, Zhi-Hua},
  journal={IEEE Transactions on Pattern Analysis and Machine Intelligence},
  volume={35},
  number={10},
  pages={2401--2412},
  year={2013},
  publisher={IEEE}
}

@inproceedings{robinette1999caesar,
  title={The CAESAR project: {A} 3-{D} surface anthropometry survey},
  author={Robinette, Kathleen M and Daanen, Hans and Paquet, Eric},
  booktitle={3-D Digital Imaging and Modeling, 1999. Proceedings. Second International Conference on},
  pages={380--386},
  year={1999},
  organization={IEEE}
}

% http://cyberware.com/products/scanners/
@ONLINE{cyberware:Online,
  author = {},
  title = {Cyberware scanner {@ONLINE}},
  month = {},
  year = {},
  url = {http://cyberware.com/products/scanners/},
  urldate = {2014-10-10}
}

@inproceedings{adjeroh2010predictability,
  title={Predictability and correlation in human metrology},
  author={Adjeroh, Donald and Cao, Deng and Piccirilli, Marco and Ross, Arun},
  booktitle={Information Forensics and Security (WIFS), 2010 IEEE International Workshop on},
  pages={1--6},
  year={2010},
  organization={IEEE}
}

@inproceedings{cao2012predicting,
  title={Predicting gender and weight from human metrology using a copula model},
  author={Cao, Deng and Chen, Cunjian and Adjeroh, Donald and Ross, Arun},
  booktitle={Biometrics: Theory, Applications and Systems (BTAS), 2012 IEEE Fifth International Conference on},
  pages={162--169},
  year={2012},
  organization={IEEE}
}

@article{box1964analysis,
  title={An analysis of transformations},
  author={Box, George EP and Cox, David R},
  journal={Journal of the Royal Statistical Society. Series B (Methodological)},
  pages={211--252},
  year={1964},
  publisher={JSTOR}
}

@inproceedings{xingjian2015convolutional,
  title={Convolutional LSTM network: A machine learning approach for precipitation nowcasting},
  author={Xingjian, SHI and Chen, Zhourong and Wang, Hao and Yeung, Dit-Yan and Wong, Wai-Kin and Woo, Wang-chun},
  booktitle={Advances in Neural Information Processing Systems},
  pages={802--810},
  year={2015}
}

@article{hochreiter1997long,
  title={Long short-term memory},
  author={Hochreiter, Sepp and Schmidhuber, J{\"u}rgen},
  journal={Neural Computation},
  volume={9},
  number={8},
  pages={1735--1780},
  year={1997},
  publisher={MIT Press}
}

@article{pyrkov2018extracting,
  title={Extracting biological age from biomedical data via deep learning: too much of a good thing?},
  author={Pyrkov, Timothy V and Slipensky, Konstantin and Barg, Mikhail and Kondrashin, Alexey and Zhurov, Boris and Zenin, Alexander and Pyatnitskiy, Mikhail and Menshikov, Leonid and Markov, Sergei and Fedichev, Peter O},
  journal={Scientific Reports},
  volume={8},
  number={1},
  pages={5210},
  year={2018},
  publisher={Nature Publishing Group}
}

@ONLINE{CDC2017adult_vaccination,
  author = {},
  title = {US Centers for Disease Control (CDC), Recommended Immunization Schedule for Adults Aged 19 Years or Older, by Vaccine and Age Group, United States {@ONLINE}},
  month = {December},
  year = {2017},
  url = { https://www.cdc.gov/vaccines/schedules/hcp/imz/adult.html},
  urldate = {2017-12-29}
}

@article{altmann2010permutation,
  title={Permutation importance: {A} corrected feature importance measure},
  author={Altmann, Andr{\'e} and Tolo{\c{s}}i, Laura and Sander, Oliver and Lengauer, Thomas},
  journal={Bioinformatics},
  volume={26},
  number={10},
  pages={1340--1347},
  year={2010},
  publisher={Oxford University Press}
}

@article{hamano2017forensic,
  title={Forensic age prediction for saliva samples using methylation-sensitive high resolution melting: exploratory application for cigarette butts},
  author={Hamano, Yuya and Manabe, Sho and Morimoto, Chie and Fujimoto, Shuntaro and Tamaki, Keiji},
  journal={Scientific {R}eports},
  volume={7},
  number={1},
  pages={10444},
  year={2017},
  publisher={Nature Publishing Group}
}

@article{xu2015novel,
  title={A novel strategy for forensic age prediction by {DNA} methylation and support vector regression model},
  author={Xu, Cheng and Qu, Hongzhu and Wang, Guangyu and Xie, Bingbing and Shi, Yi and Yang, Yaran and Zhao, Zhao and Hu, Lan and Fang, Xiangdong and Yan, Jiangwei and others},
  journal={Scientific {R}eports},
  volume={5},
  year={2015},
  publisher={Nature Publishing Group}
}


@article{piccirilli2017framework,
  title={{A} {F}ramework for {A}nalyzing the {W}hole {B}ody {S}urface {A}rea from a {S}ingle {V}iew},
  author={Piccirilli, Marco and Doretto, Gianfranco and Adjeroh, Donald},
  journal={PLoS ONE},
  volume={12},
  number={1},
  pages={e0166749},
  year={2017},
  publisher={Public Library of Science}
}

@article{shamir2011automatic,
  title={Automatic age estimation by hand photos},
  author={Shamir, Lior},
  journal={Computer Science Letters},
  volume={3},
  number={1},
  year={2011}
}

@article{aoyagi2001comparison,
  title={Comparison of performance-based measures among native {J}apanese, {J}apanese-{A}mericans in {H}awaii and {C}aucasian women in the {U}nited {S}tates, ages 65 years and over: {A} cross-sectional study},
  author={Aoyagi, Kiyoshi and Ross, Philip D and Nevitt, Michael C and Davis, James W and Wasnich, Richard D and Hayashi, Takuo and Takemoto, Tai-ichiro},
  journal={BMC Geriatrics},
  volume={1},
  number={1},
  pages={1},
  year={2001},
  publisher={BioMed Central}
}

@article{chilima2001nutrition,
  title={Nutrition and handgrip strength of older adults in rural {M}alawi},
  author={Chilima, Dorothy M and Ismail, Suraiya J},
  journal={Public Health Nutrition},
  volume={4},
  number={01},
  pages={11--17},
  year={2001},
  publisher={Cambridge Univ Press}
}

@article{vaz2002prediction,
  title={Prediction equations for handgrip strength in healthy {I}ndian male and female subjects encompassing a wide age range},
  author={Vaz, M and Hunsberger, S and Diffey, B},
  journal={Annals of Human Biology},
  volume={29},
  number={2},
  pages={131--141},
  year={2002},
  publisher={Taylor \& Francis}
}

@article{koley2009study,
  title={A study on hand grip strength in female labourers of {J}alandhar, {P}unjab, {I}ndia},
  author={Koley, Shyamal and Kaur, Navdeep and Sandhu, JS},
  journal={J. Life Sci},
  volume={1},
  number={1},
  pages={57--62},
  year={2009}
}

@inproceedings{scholkopf1997kernel,
  title={{K}ernel {P}rincipal {C}omponent {A}nalysis},
  author={Sch{\"o}lkopf, Bernhard and Smola, Alexander and M{\"u}ller, Klaus-Robert},
  booktitle={International Conference on Artificial Neural Networks},
  pages={583--588},
  year={1997},
  organization={Springer}
}

@book{jolliffe2002principal,
  title={{P}rincipal {C}omponent {A}nalysis},
  author={Jolliffe, Ian},
  year={2002},
  publisher={Wiley Online Library}
}

@article{al2002handgrip,
  title={Handgrip strength and mortality in older {M}exican {A}mericans},
  author={Al Snih, Soham and Markides, Kyriakos S and Ray, Laura and Ostir, Glenn V and Goodwin, James S},
  journal={Journal of the American Geriatrics Society},
  volume={50},
  number={7},
  pages={1250--1256},
  year={2002},
  publisher={Wiley Online Library}
}

@article{ali2008acquired,
  title={Acquired weakness, handgrip strength, and mortality in critically ill patients},
  author={Ali, Naeem A and O'Brien Jr, James M and Hoffmann, Stephen P and Phillips, Gary and Garland, Allan and Finley, James CW and Almoosa, Khalid and Hejal, Rana and Wolf, Karen M and Lemeshow, Stanley and others},
  journal={American Journal of Respiratory and Critical Care Medicine},
  volume={178},
  number={3},
  pages={261--268},
  year={2008},
  publisher={Am Thoracic Soc}
}

@article{ling2010handgrip,
  title={Handgrip strength and mortality in the oldest old population: {T}he {L}eiden 85-plus study},
  author={Ling, Carolina HY and Taekema, Diana and de Craen, Anton JM and Gussekloo, Jacobijn and Westendorp, Rudi GJ and Maier, Andrea B},
  journal={Canadian Medical Association Journal},
  volume={182},
  number={5},
  pages={429--435},
  year={2010},
  publisher={Can Med Assoc}
}

@article{bocklandt2011epigenetic,
  title={Epigenetic predictor of age},
  author={Bocklandt, Sven and Lin, Wen and Sehl, Mary E and S{\'a}nchez, Francisco J and Sinsheimer, Janet S and Horvath, Steve and Vilain, Eric},
  journal={PLoS ONE},
  volume={6},
  number={6},
  pages={e14821},
  year={2011},
  publisher={Public Library of Science}
}

@inproceedings{ramanathan2006modeling,
  title={Modeling age progression in young faces},
  author={Ramanathan, Narayanan and Chellappa, Rama},
  booktitle={2006 IEEE Computer Society Conference on Computer Vision and Pattern Recognition (CVPR'06)},
  volume={1},
  pages={387--394},
  year={2006},
  organization={IEEE}
}

@article{campisi2003cellular,
  title={Cellular senescence and cell death},
  author={Campisi, Judith},
  journal={Physiological Basis of Aging and Geriatrics},
  pages={47--59},
  year={2003}
}

@article{campisi1997biology,
  title={The biology of replicative senescence},
  author={Campisi, J},
  journal={European Journal of Cancer},
  volume={33},
  number={5},
  pages={703--709},
  year={1997},
  publisher={Elsevier}
}

@article{richter1988normal,
  title={Normal oxidative damage to mitochondrial and nuclear {DNA} is extensive},
  author={Richter, Christoph and Park, Jeen-Woo and Ames, Bruce N},
  journal={Proceedings of the National Academy of Sciences},
  volume={85},
  number={17},
  pages={6465--6467},
  year={1988},
  publisher={National Acad Sciences}
}

@article{harman2003free,
  title={The free radical theory of aging},
  author={Harman, Denham},
  journal={Antioxidants and Redox Signaling},
  volume={5},
  number={5},
  pages={557--561},
  year={2003},
  publisher={Mary Ann Liebert, Inc.}
}

@article{tosato2007aging,
  title={The aging process and potential interventions to extend life expectancy},
  author={Tosato, Matteo and Zamboni, Valentina and Ferrini, Alessandro and Cesari, Matteo},
  journal={Clinical Interventions in Aging},
  volume={2},
  number={3},
  pages={401},
  year={2007},
  publisher={DOVE MEDICAL PRESS}
}

@article{ritz2000age,
  title={Age estimation: {T}he state of the art in relation to the specific demands of forensic practise},
  author={Ritz-Timme, S and Cattaneo, C and Collins, MJ and Waite, ER and Sch{\"u}tz, HW and Kaatsch, H-J and Borrman, HIM},
  journal={International Journal of Legal Medicine},
  volume={113},
  number={3},
  pages={129--136},
  year={2000},
  publisher={Springer}
}

@article{kroger1993development,
  title={Development of bone mass and bone density of the spine and femoral neck—a prospective study of 65 children and adolescents},
  author={Kr{\"o}ger, Heikki and Kotaniemi, Antero and Kr{\"o}ger, Liisa and Alhava, Esko},
  journal={Bone and Mineral},
  volume={23},
  number={3},
  pages={171--182},
  year={1993},
  publisher={Elsevier}
}

@article{geng2007automatic,
  title={Automatic age estimation based on facial aging patterns},
  author={Geng, Xin and Zhou, Zhi-Hua and Smith-Miles, Kate},
  journal={IEEE Transactions on Pattern Analysis and Machine Intelligence},
  volume={29},
  number={12},
  pages={2234--2240},
  year={2007},
  publisher={IEEE}
}

@article{williams2001review,
  title={A review of the most commonly used dental age estimation techniques},
  author={Williams, Guy},
  journal={J Forensic Odontostomatol},
  volume={19},
  pages={9--17},
  year={2001}
}

@article{fu2010age,
  title={Age synthesis and estimation via faces: {A} survey},
  author={Fu, Yun and Guo, Guodong and Huang, Thomas S},
  journal={IEEE Transactions on Pattern Analysis and Machine Intelligence},
  volume={32},
  number={11},
  pages={1955--1976},
  year={2010},
  publisher={IEEE}
}


@article{chua1990antecedents,
  title={The antecedents of cognitive age},
  author={Chua, Caroline and Cote, Joseph A and Leong, Siew Meng},
  journal={NA-Advances in Consumer Research Volume 17},
  year={1990}
}

@article{house1994social,
  title={The social stratification of aging and health},
  author={House, James S and Lepkowski, James M and Kinney, Ann M and Mero, Richard P and Kessler, Ronald C and Herzog, A Regula},
  journal={Journal of Health and Social Behavior},
  pages={213--234},
  year={1994},
  publisher={JSTOR}
}

@article{schmeling2008criteria,
  title={Criteria for age estimation in living individuals},
  author={Schmeling, A and Grundmann, C and Fuhrmann, A and Kaatsch, H-J and Knell, B and Ramsthaler, F and Reisinger, W and Riepert, T and Ritz-Timme, S and R{\"o}sing, FW and others},
  journal={International Journal of Legal Medicine},
  volume={122},
  number={6},
  pages={457--460},
  year={2008},
  publisher={Springer}
}

@article{maddox1973self,
  title={Self-assessment of health: {A} longitudinal study of elderly subjects},
  author={Maddox, George L and Douglass, Elizabeth B},
  journal={Journal of Health and Social Behavior},
  pages={87--93},
  year={1973},
  publisher={JSTOR}
}

@article{nurmi1987age,
  title={Age, sex, social class, and quality of family interaction as determinants of adolescents' future orientation: {A} developmental task interpretation},
  author={Nurmi, Jari-Erik},
  journal={Adolescence},
  volume={22},
  number={88},
  pages={977},
  year={1987},
  publisher={Libra Publishers.}
}

@article{sanderson2014measuring,
  title={Measuring the speed of aging across population subgroups},
  author={Sanderson, Warren C and Scherbov, Sergei},
  journal={PLoS ONE},
  volume={9},
  number={5},
  pages={e96289},
  year={2014},
  publisher={Public Library of Science}
}
@article{massy2011hand,
  title={Hand Grip Strength: {A}ge and gender stratified normative data in a population-based study},
  author={Massy-Westropp, Nicola M and Gill, Tiffany K and Taylor, Anne W and Bohannon, Richard W and Hill, Catherine L},
  journal={BMC Research Notes},
  volume={4},
  number={1},
  pages={127},
  year={2011},
  publisher={BioMed Central Ltd}
}

@inproceedings{xia2014can,
  title={Can 3{D} shape of the face reveal your age?},
  author={Xia, Baiqiang and Amor, Boulbaba Ben and Daoudi, Mohamed and Drira, Hassen},
  booktitle={International Conference on Computer Vision Theory and Applications (VISAPP) },
  volume={2},
  pages={5--13},
  year={2014},
  organization={IEEE}
}

@inproceedings{guo2009study,
  title={A study on automatic age estimation using a large database.},
  author={Guo, Guodong and Mu, Guowang and Fu, Yun and Dyer, Charles R and Huang, Thomas S},
  booktitle={ICCV},
  pages={1986--1991},
  year={2009}
}

@inproceedings{egilmez2014spectral,
  title={Spectral anomaly detection using graph-based filtering for wireless sensor networks},
  author={Egilmez, Hilmi E and Ortega, Antonio},
  booktitle={IEEE International Conference on Acoustics, Speech and Signal Processing (ICASSP), 2014 },
  pages={1085--1089},
  year={2014},
  organization={IEEE}
}

@article{belkin2003laplacian,
  title={Laplacian eigenmaps for dimensionality reduction and data representation},
  author={Belkin, Mikhail and Niyogi, Partha},
  journal={Neural Computation},
  volume={15},
  number={6},
  pages={1373--1396},
  year={2003},
  publisher={MIT Press}
}

@inproceedings{han2013age,
  title={Age estimation from face images: {H}uman vs. machine performance},
  author={Han, Hu and Otto, Christina and Jain, Anubhav K},
  booktitle={Biometrics (ICB), 2013 International Conference on},
  pages={1--8},
  year={2013},
  organization={IEEE}
}

@article{eikvil2012age,
  title={Age estimation in youths and young adults},
  author={Eikvil, Line and Kvaal, Sigrid Ingeborg and Teigland, Andr{\'e} and Haugen, Marion and Gr{\o}gaard, Jens},
  journal={Norsk Regnesentral},
  volume={12},
  year={2012},
  publisher={Citeseer}
}

@article{rhodes2009age,
  title={Age estimation of faces: {A} review},
  author={Rhodes, Matthew G},
  journal={Applied Cognitive Psychology},
  volume={23},
  number={1},
  pages={1--12},
  year={2009},
  publisher={Wiley Online Library}
}

@book{alley2013social,
  title={{S}ocial and {A}pplied {A}spects of {P}erceiving {F}aces},
  author={Alley, Thomas R},
  year={2013},
  publisher={Psychology Press}
}

@ONLINE{cdc2011Online,
  author = {},
  title = {IEEE Conference on Decision and Control and European Control Conference {@ONLINE}},
  month = {December},
  year = {2011},
  url = { http://control.disp.uniroma2.it/cdcecc2011/; http://www.cdc.gov/BRFSS/},
  urldate = {2014-10-10}
}

@ONLINE{nhanes2002Online,
  author = {},
  title = { {N}ational {H}ealth and {N}utrition {E}xamination {S}urvey ({NHANES}) {A}nthropometry {P}rocedures {M}anual. {T}echnical report, {N}ational {C}enter for {H}ealth {S}tatistics {@ONLINE}},
  month = {December},
  year = {2002},
  url = {http://www.cdc.gov/nchs/data/nhanes/},
  urldate = {2014-10-10}
}

@article{mughal2014bone,
  title={Bone age assessment methods: {A} critical review},
  author={Mughal, Arsalan Manzoor and Hassan, Nuzhat and Ahmed, Anwar},
  journal={Pakistan journal of medical sciences},
  volume={30},
  number={1},
  pages={211},
  year={2014},
  publisher={Professional Medical Publications}
}

@article{zerilli1992simple,
  title={A simple technique for age estimation in adult corpses: {T}he two criteria dental method},
  author={Zerilli, A and Baccino, E and Lamendin, H and Tavernier, JC and Humbert, JF and Nossintchouk, RM},
  journal={Journal of Forensic Science},
  volume={37},
  number={5},
  pages={1373--1379},
  year={1992},
  publisher={ASTM International}
}

@article{basak2007support,
  title={{S}upport {V}ector {R}egression},
  author={Basak, Debasish and Pal, Srimanta and Patranabis, Dipak Chandra},
  journal={Neural Information Processing-Letters and Reviews},
  volume={11},
  number={10},
  pages={203--224},
  year={2007},
  publisher={Citeseer}
}

@article{liaw2002classification,
  title={Classification and {R}egression by random{F}orest},
  author={Liaw, Andy and Wiener, Matthew},
  journal={R news},
  volume={2},
  number={3},
  pages={18--22},
  year={2002}
}

@article{maber2006accuracy,
  title={Accuracy of age estimation of radiographic methods using developing teeth},
  author={Maber, M and Liversidge, HM and Hector, MP},
  journal={Forensic Science International},
  volume={159},
  pages={S68--S73},
  year={2006},
  publisher={Elsevier}
}

@article{lu2010gait,
  title={Gait-based human age estimation},
  author={Lu, Jiwen and Tan, Yap-Peng},
  journal={IEEE Transactions on Information Forensics and Security},
  volume={5},
  number={4},
  pages={761--770},
  year={2010},
  publisher={IEEE}
}

@inproceedings{wang2015deeply,
  title={Deeply-learned feature for age estimation},
  author={Wang, Xiaolong and Guo, Rui and Kambhamettu, Chandra},
  booktitle={2015 IEEE Winter Conference on Applications of Computer Vision},
  pages={534--541},
  year={2015},
  organization={IEEE}
}

@article{guo2008locally,
  title={Locally adjusted robust regression for human age estimation},
  author={Guo, Guodong and Fu, Yun and Huang, Thomas S and Dyer, Charles R},
  journal={IEEE Workshop on Applications of Computer Vision},
  volume={51},
  pages={61801},
  year={2008}
}

@article{eipel2016epigenetic,
  title={Epigenetic age predictions based on buccal swabs are more precise in combination with cell type-specific {DNA} methylation signatures},
  author={Eipel, Monika and Mayer, Felix and Arent, Tanja and Ferreira, Marcelo RP and Birkhofer, Carina and Gerstenmaier, Uwe and Costa, Ivan G and Ritz-Timme, Stefanie and Wagner, Wolfgang},
  journal={Aging},
  volume={8},
  number={5},
  year={2016}
}

@inproceedings{guo2011simultaneous,
  title={Simultaneous dimensionality reduction and human age estimation via kernel partial least squares regression},
  author={Guo, Guodong and Mu, Guowang},
  booktitle={Computer Vision and Pattern Recognition (CVPR), 2011 IEEE Conference on},
  pages={657--664},
  year={2011},
  organization={IEEE}
}

@inproceedings{ni2009web,
  title={Web image mining towards universal age estimator},
  author={Ni, Bingbing and Song, Zheng and Yan, Shuicheng},
  booktitle={Proceedings of the 17th ACM International Conference on Multimedia},
  pages={85--94},
  year={2009},
  organization={ACM}
}

@article{geng2013facial,
  title={Facial age estimation by learning from label distributions},
  author={Geng, Xin and Yin, Chao and Zhou, Zhi-Hua},
  journal={IEEE Transactions on Pattern Analysis and Machine Intelligence},
  volume={35},
  number={10},
  pages={2401--2412},
  year={2013},
  publisher={IEEE}
}

@inproceedings{robinette1999caesar,
  title={The CAESAR project: {A} 3-{D} surface anthropometry survey},
  author={Robinette, Kathleen M and Daanen, Hans and Paquet, Eric},
  booktitle={3-D Digital Imaging and Modeling, 1999. Proceedings. Second International Conference on},
  pages={380--386},
  year={1999},
  organization={IEEE}
}

% http://cyberware.com/products/scanners/
@ONLINE{cyberware:Online,
  author = {},
  title = {Cyberware scanner {@ONLINE}},
  month = {},
  year = {},
  url = {http://cyberware.com/products/scanners/},
  urldate = {2014-10-10}
}

@inproceedings{adjeroh2010predictability,
  title={Predictability and correlation in human metrology},
  author={Adjeroh, Donald and Cao, Deng and Piccirilli, Marco and Ross, Arun},
  booktitle={Information Forensics and Security (WIFS), 2010 IEEE International Workshop on},
  pages={1--6},
  year={2010},
  organization={IEEE}
}

@inproceedings{cao2012predicting,
  title={Predicting gender and weight from human metrology using a copula model},
  author={Cao, Deng and Chen, Cunjian and Adjeroh, Donald and Ross, Arun},
  booktitle={Biometrics: Theory, Applications and Systems (BTAS), 2012 IEEE Fifth International Conference on},
  pages={162--169},
  year={2012},
  organization={IEEE}
}
